# Supplementary material for: Cyclometalated iridium–BODIPY ratiometric O2 sensors
Source: Chem Sci. 2019 Apr 15;10(19):5124–32. doi: 10.1039/c9sc00696f (PMC6524664; doi:10.1039/c9sc00696f)
Supplement: Supplementary file 2 [file SC-010-C9SC00696F-s002.cif]

# Electronic Supplementary Material (ESI) for Chemical Science.
# This journal is © The Royal Society of Chemistry 2019

####################################################################### 
# 
# This file contains crystal structure data downloaded from the 
# Cambridge Structural Database (CSD) hosted by the Cambridge 
# Crystallographic Data Centre (CCDC).
# 
# Full information about CCDC data access policies and citation 
# guidelines are available at http://www.ccdc.cam.ac.uk/access/V1 
# 
# Audit and citation data items may have been added by the CCDC. 
# Please retain this information to preserve the provenance of 
# this file and to allow appropriate attribution of the data. 
# 
#######################################################################

data_5
_database_code_depnum_ccdc_archive 'CCDC 1883526'
loop_
_audit_author_name
_audit_author_address
'Thomas Teets'
;University of Houston
United States of America
;
_audit_update_record             
;
2018-12-06 deposited with the CCDC.	2019-04-15 downloaded from the CCDC.
;

_audit_creation_method           SHELXL-2014/7
_shelx_SHELXL_version_number     2014/7
_chemical_name_systematic        ?
_chemical_name_common            ?
_chemical_melting_point          ?
_chemical_formula_moiety         ?
_chemical_formula_sum            'C49 H39 B F12 Ir N6 P'
_chemical_formula_weight         1173.84

loop_
_atom_type_symbol
_atom_type_description
_atom_type_scat_dispersion_real
_atom_type_scat_dispersion_imag
_atom_type_scat_source
C C 0.0033 0.0016 'International Tables Vol C Tables 4.2.6.8 and 6.1.1.4'
H H 0.0000 0.0000 'International Tables Vol C Tables 4.2.6.8 and 6.1.1.4'
B B 0.0013 0.0007 'International Tables Vol C Tables 4.2.6.8 and 6.1.1.4'
N N 0.0061 0.0033 'International Tables Vol C Tables 4.2.6.8 and 6.1.1.4'
F F 0.0171 0.0103 'International Tables Vol C Tables 4.2.6.8 and 6.1.1.4'
P P 0.1023 0.0942 'International Tables Vol C Tables 4.2.6.8 and 6.1.1.4'
Ir Ir -1.4442 7.9887 'International Tables Vol C Tables 4.2.6.8 and 6.1.1.4'

_space_group_crystal_system      monoclinic
_space_group_IT_number           14
_space_group_name_H-M_alt        'P 21/n'
_space_group_name_Hall           '-P 2yn'

_shelx_space_group_comment       
; 
The symmetry employed for this shelxl refinement is uniquely defined 
by the following loop, which should always be used as a source of 
symmetry information in preference to the above space-group names. 
They are only intended as comments. 
;

loop_
_space_group_symop_operation_xyz
'x, y, z'
'-x+1/2, y+1/2, -z+1/2'
'-x, -y, -z'
'x-1/2, -y-1/2, z-1/2'

_cell_length_a                   18.512(5)
_cell_length_b                   18.686(5)
_cell_length_c                   32.097(8)
_cell_angle_alpha                90
_cell_angle_beta                 91.307(3)
_cell_angle_gamma                90
_cell_volume                     11100(5)
_cell_formula_units_Z            8
_cell_measurement_temperature    123(2)
_cell_measurement_reflns_used    9799
_cell_measurement_theta_min      2.43
_cell_measurement_theta_max      27.41

_exptl_crystal_description       plate
_exptl_crystal_colour            orange
_exptl_crystal_density_meas      ?
_exptl_crystal_density_method    ?
_exptl_crystal_density_diffrn    1.405
_exptl_crystal_F_000             4640
_exptl_transmission_factor_min   ?
_exptl_transmission_factor_max   ?
_exptl_crystal_size_max          0.290
_exptl_crystal_size_mid          0.170
_exptl_crystal_size_min          0.040
_exptl_absorpt_coefficient_mu    2.511
_shelx_estimated_absorpt_T_min   0.530
_shelx_estimated_absorpt_T_max   0.906
_exptl_absorpt_correction_type   multi-scan
_exptl_absorpt_correction_T_min  0.5161
_exptl_absorpt_correction_T_max  0.7456
_exptl_absorpt_process_details   sadabs
_exptl_absorpt_special_details   ?
_diffrn_ambient_temperature      123(2)
_diffrn_radiation_wavelength     0.71073
_diffrn_radiation_type           MoK\a
_diffrn_source                   ?
_diffrn_measurement_device_type  'Bruker APEX-II CCD'
_diffrn_measurement_method       '\f and \w scans'
_diffrn_detector_area_resol_mean ?
_diffrn_reflns_number            56882
_diffrn_reflns_av_unetI/netI     0.0732
_diffrn_reflns_av_R_equivalents  0.0551
_diffrn_reflns_limit_h_min       -23
_diffrn_reflns_limit_h_max       21
_diffrn_reflns_limit_k_min       -23
_diffrn_reflns_limit_k_max       23
_diffrn_reflns_limit_l_min       -41
_diffrn_reflns_limit_l_max       35
_diffrn_reflns_theta_min         1.258
_diffrn_reflns_theta_max         27.103
_diffrn_reflns_theta_full        25.242
_diffrn_measured_fraction_theta_max 0.977
_diffrn_measured_fraction_theta_full 0.975
_diffrn_reflns_Laue_measured_fraction_max 0.977
_diffrn_reflns_Laue_measured_fraction_full 0.975
_diffrn_reflns_point_group_measured_fraction_max 0.977
_diffrn_reflns_point_group_measured_fraction_full 0.975
_reflns_number_total             23916
_reflns_number_gt                17632
_reflns_threshold_expression     'I > 2\s(I)'
_reflns_Friedel_coverage         0.000
_reflns_Friedel_fraction_max     .
_reflns_Friedel_fraction_full    .

_reflns_special_details          
; 
 Reflections were merged by SHELXL according to the crystal 
 class for the calculation of statistics and refinement. 
  
 Structure factors included contributions from the .fab file. 
  
 _reflns_Friedel_fraction is defined as the number of unique 
 Friedel pairs measured divided by the number that would be 
 possible theoretically, ignoring centric projections and 
 systematic absences. 
;

_computing_data_collection       'Bruker APEX2'
_computing_cell_refinement       'Bruker SAINT'
_computing_data_reduction        'Bruker SAINT'
_computing_structure_solution    'SHELXS-97 (Sheldrick 2008)'
_computing_structure_refinement  'SHELXL-2014/7 (Sheldrick, 2014)'
_computing_molecular_graphics    'Bruker SHELXTL'
_computing_publication_material  'Bruker SHELXTL'
_refine_special_details          ?
_refine_ls_structure_factor_coef Fsqd
_refine_ls_matrix_type           full
_refine_ls_weighting_scheme      calc
_refine_ls_weighting_details     
'w=1/[\s^2^(Fo^2^)+(0.1031P)^2^+138.2186P] where P=(Fo^2^+2Fc^2^)/3'
_atom_sites_solution_primary     ?
_atom_sites_solution_secondary   ?
_atom_sites_solution_hydrogens   geom
_refine_ls_hydrogen_treatment    constr
_refine_ls_extinction_method     none
_refine_ls_extinction_coef       .
_refine_ls_number_reflns         23916
_refine_ls_number_parameters     1328
_refine_ls_number_restraints     2337
_refine_ls_R_factor_all          0.1109
_refine_ls_R_factor_gt           0.0755
_refine_ls_wR_factor_ref         0.2417
_refine_ls_wR_factor_gt          0.1999
_refine_ls_goodness_of_fit_ref   1.107
_refine_ls_restrained_S_all      1.180
_refine_ls_shift/su_max          0.006
_refine_ls_shift/su_mean         0.000

loop_
_atom_site_label
_atom_site_type_symbol
_atom_site_fract_x
_atom_site_fract_y
_atom_site_fract_z
_atom_site_U_iso_or_equiv
_atom_site_adp_type
_atom_site_occupancy
_atom_site_site_symmetry_order
_atom_site_calc_flag
_atom_site_refinement_flags_posn
_atom_site_refinement_flags_adp
_atom_site_refinement_flags_occupancy
_atom_site_disorder_assembly
_atom_site_disorder_group
Ir1 Ir 2.10669(2) 0.87954(2) -0.83566(2) 0.02728(11) Uani 1 1 d . U . . .
Ir1A Ir 0.11996(2) 0.60441(2) 0.67222(2) 0.03289(12) Uani 1 1 d . U . . .
P1S P 0.51270(14) 0.87815(15) 0.73812(9) 0.0348(5) Uani 1 1 d . U . . .
P2S P 0.49253(15) 0.37197(16) 0.75935(10) 0.0406(6) Uani 1 1 d . U . . .
F1S F 0.4494(3) 0.9236(4) 0.7163(2) 0.0472(13) Uani 1 1 d . U . . .
F1 F 2.2594(4) 0.7774(4) -0.9660(2) 0.0601(17) Uani 1 1 d . U . . .
F1A F 0.2828(5) 0.4520(7) 0.5646(3) 0.104(3) Uani 1 1 d . U . . .
F2S F 0.5062(3) 0.8211(4) 0.7008(2) 0.0461(13) Uani 1 1 d . U . . .
F2 F 2.0982(4) 0.9670(5) -0.9930(2) 0.067(2) Uani 1 1 d . U . . .
F2A F 0.1461(7) 0.6426(6) 0.5098(3) 0.107(3) Uani 1 1 d . U . . .
F3S F 0.5185(3) 0.9351(3) 0.7760(2) 0.0425(12) Uani 1 1 d . U . . .
F3 F 2.2394(4) 1.1399(3) -0.8189(2) 0.0485(15) Uani 1 1 d . U . . .
F3A F 0.2910(6) 0.8432(5) 0.6698(3) 0.097(3) Uani 1 1 d . U . . .
F4S F 0.4535(3) 0.8345(4) 0.7637(2) 0.0451(12) Uani 1 1 d . U . . .
F4 F 2.3694(3) 0.9374(4) -0.7732(2) 0.0527(16) Uani 1 1 d . U . . .
F4A F 0.3874(4) 0.6365(6) 0.7332(3) 0.099(3) Uani 1 1 d . U . . .
F5S F 0.5766(3) 0.8322(3) 0.7599(2) 0.0450(13) Uani 1 1 d . U . . .
F5A F 0.1303(7) 0.7243(8) 0.9762(4) 0.160(4) Uani 1 1 d D U . . .
F5 F 2.1408(9) 0.9191(9) -0.5199(4) 0.073(3) Uani 0.522(7) 1 d D U P A -1
F5B F 2.0913(11) 0.8755(10) -0.5119(4) 0.074(3) Uani 0.478(7) 1 d D U P A -2
F6A F 0.0508(8) 0.6366(9) 0.9937(3) 0.160(4) Uani 1 1 d D U . . .
F6 F 2.0769(9) 0.8176(10) -0.5153(4) 0.076(3) Uani 0.522(7) 1 d D U P A -1
F6B F 2.0548(9) 0.7650(9) -0.5315(5) 0.067(3) Uani 0.478(7) 1 d D U P A -2
F7S F 0.4436(4) 0.3510(4) 0.7194(2) 0.0526(14) Uani 1 1 d . U . . .
F8S F 0.5588(4) 0.3922(4) 0.7300(3) 0.0553(15) Uani 1 1 d . U . . .
F9S F 0.5424(4) 0.3948(4) 0.7993(2) 0.0536(14) Uani 1 1 d . U . . .
F10S F 0.4634(3) 0.4537(3) 0.7558(2) 0.0487(13) Uani 1 1 d . U . . .
F11S F 0.5224(3) 0.2909(3) 0.7633(2) 0.0450(13) Uani 1 1 d . U . . .
F12S F 0.4266(3) 0.3535(4) 0.7893(2) 0.0504(14) Uani 1 1 d . U . . .
F21S F 0.5719(4) 0.9230(4) 0.7130(2) 0.0545(15) Uani 1 1 d . U . . .
N1 N 2.0412(4) 0.9561(4) -0.8639(3) 0.0327(11) Uani 1 1 d . U . . .
N1A N 0.0680(6) 0.6804(5) 0.6343(3) 0.0467(13) Uani 1 1 d . U . . .
N2 N 2.1843(4) 0.8097(5) -0.8116(3) 0.0314(11) Uani 1 1 d . U . . .
N2A N 0.1850(4) 0.5333(5) 0.7048(3) 0.0390(12) Uani 1 1 d . U . . .
N3A N -0.0109(4) 0.5074(4) 0.6406(2) 0.0291(14) Uani 1 1 d . U . . .
N3 N 1.9920(4) 0.7714(5) -0.8747(3) 0.0344(16) Uani 1 1 d . U . . .
N4 N 2.0715(4) 0.8889(5) -0.7710(3) 0.0309(12) Uani 1 1 d . U . . .
N4A N 0.0786(4) 0.6347(4) 0.7342(2) 0.0296(12) Uani 1 1 d . U . . .
N5A N 0.0242(6) 0.7055(6) 0.9325(3) 0.0652(19) Uani 1 1 d D U . . .
N5 N 2.0416(10) 0.9136(11) -0.5657(4) 0.0618(16) Uani 0.522(7) 1 d D U P A -1
N5B N 2.0141(8) 0.8726(11) -0.5698(4) 0.0618(16) Uani 0.478(7) 1 d D U P A -2
N6 N 2.1408(5) 0.8328(5) -0.5778(2) 0.0524(16) Uani 1 1 d D U . . .
N6A N 0.1252(7) 0.6192(7) 0.9333(3) 0.078(2) Uani 1 1 d D U . . .
C12 C 1.9911(6) 0.9948(6) -0.8435(4) 0.0384(16) Uani 1 1 d . U . . .
H12 H 1.9849 0.9856 -0.8147 0.046 Uiso 1 1 calc R U . . .
C12A C 0.0271(9) 0.7297(7) 0.6478(4) 0.061(2) Uani 1 1 d . U . . .
H12A H 0.0167 0.7305 0.6767 0.074 Uiso 1 1 calc R U . . .
C13 C 1.9484(6) 1.0470(6) -0.8623(4) 0.0449(19) Uani 1 1 d . U . . .
H13 H 1.9133 1.0729 -0.8474 0.054 Uiso 1 1 calc R U . . .
C13A C -0.0030(11) 0.7826(8) 0.6221(5) 0.079(3) Uani 1 1 d . U . . .
H13A H -0.0316 0.8201 0.6330 0.094 Uiso 1 1 calc R U . . .
C14 C 1.9600(7) 1.0594(7) -0.9047(4) 0.049(2) Uani 1 1 d . U . . .
H14 H 1.9322 1.0945 -0.9193 0.059 Uiso 1 1 calc R U . . .
C14A C 0.0103(12) 0.7781(9) 0.5810(5) 0.089(3) Uani 1 1 d . U . . .
H14A H -0.0145 0.8093 0.5622 0.107 Uiso 1 1 calc R U . . .
C15 C 2.0124(6) 1.0203(6) -0.9257(4) 0.0460(19) Uani 1 1 d . U . . .
H15 H 2.0194 1.0287 -0.9545 0.055 Uiso 1 1 calc R U . . .
C15A C 0.0599(11) 0.7287(8) 0.5654(4) 0.078(3) Uani 1 1 d . U . . .
H15A H 0.0725 0.7292 0.5368 0.094 Uiso 1 1 calc R U . . .
C16 C 2.0535(6) 0.9701(6) -0.9052(3) 0.0353(14) Uani 1 1 d . U . . .
C16A C 0.0901(8) 0.6789(7) 0.5928(4) 0.0580(18) Uani 1 1 d . U . . .
C21 C 2.1420(5) 0.8718(6) -0.8949(3) 0.0307(12) Uani 1 1 d . U . . .
C21A C 0.1622(6) 0.5767(7) 0.6165(3) 0.0447(13) Uani 1 1 d . U . . .
C22 C 2.1928(6) 0.8236(6) -0.9095(3) 0.0373(16) Uani 1 1 d . U . . .
H22 H 2.2154 0.7903 -0.8911 0.045 Uiso 1 1 calc R U . . .
C22A C 0.2091(7) 0.5221(8) 0.6099(4) 0.057(2) Uani 1 1 d . U . . .
H22A H 0.2251 0.4937 0.6329 0.068 Uiso 1 1 calc R U . . .
C23 C 2.2100(6) 0.8250(7) -0.9516(3) 0.0444(17) Uani 1 1 d . U . . .
C23A C 0.2340(8) 0.5068(9) 0.5708(4) 0.069(2) Uani 1 1 d . U . . .
C24 C 2.1788(7) 0.8720(7) -0.9799(4) 0.0498(19) Uani 1 1 d . U . . .
H24 H 2.1915 0.8719 -1.0084 0.060 Uiso 1 1 calc R U . . .
C24A C 0.2129(9) 0.5492(10) 0.5366(4) 0.078(2) Uani 1 1 d . U . . .
H24A H 0.2313 0.5408 0.5096 0.094 Uiso 1 1 calc R U . . .
C25 C 2.1292(7) 0.9184(7) -0.9652(3) 0.0471(18) Uani 1 1 d . U . . .
C25A C 0.1646(10) 0.6034(9) 0.5436(4) 0.071(2) Uani 1 1 d . U . . .
C26 C 2.1098(6) 0.9225(6) -0.9235(3) 0.0372(15) Uani 1 1 d . U . . .
C26A C 0.1402(8) 0.6213(7) 0.5821(4) 0.0546(17) Uani 1 1 d . U . . .
C32 C 2.1758(5) 0.7393(6) -0.8076(3) 0.0335(16) Uani 1 1 d . U . . .
H32 H 2.1307 0.7190 -0.8160 0.040 Uiso 1 1 calc R U . . .
C32A C 0.1625(6) 0.4653(7) 0.7151(4) 0.0471(19) Uani 1 1 d . U . . .
H32A H 0.1143 0.4505 0.7089 0.056 Uiso 1 1 calc R U . . .
C33 C 2.2298(5) 0.6934(6) -0.7919(3) 0.0381(17) Uani 1 1 d . U . . .
H33 H 2.2215 0.6434 -0.7895 0.046 Uiso 1 1 calc R U . . .
C33A C 0.2106(7) 0.4188(8) 0.7344(4) 0.057(2) Uani 1 1 d . U . . .
H33A H 0.1958 0.3712 0.7403 0.069 Uiso 1 1 calc R U . . .
C34 C 2.2962(6) 0.7232(6) -0.7798(4) 0.0433(19) Uani 1 1 d . U . . .
H34 H 2.3344 0.6938 -0.7694 0.052 Uiso 1 1 calc R U . . .
C34A C 0.2792(7) 0.4400(9) 0.7452(4) 0.066(2) Uani 1 1 d . U . . .
H34A H 0.3109 0.4080 0.7595 0.079 Uiso 1 1 calc R U . . .
C35 C 2.3053(5) 0.7988(6) -0.7833(3) 0.0382(17) Uani 1 1 d . U . . .
H35 H 2.3500 0.8200 -0.7750 0.046 Uiso 1 1 calc R U . . .
C35A C 0.3022(6) 0.5081(9) 0.7352(4) 0.062(2) Uani 1 1 d . U . . .
H35A H 0.3505 0.5224 0.7413 0.074 Uiso 1 1 calc R U . . .
C36 C 2.2500(5) 0.8413(6) -0.7987(3) 0.0311(14) Uani 1 1 d . U . . .
C36A C 0.2532(6) 0.5560(8) 0.7160(4) 0.0508(17) Uani 1 1 d . U . . .
C41 C 2.1876(5) 0.9520(5) -0.8216(3) 0.0286(11) Uani 1 1 d . U . . .
C41A C 0.2112(6) 0.6681(7) 0.6825(3) 0.0461(13) Uani 1 1 d . U . . .
C42 C 2.1845(5) 1.0270(6) -0.8273(3) 0.0344(16) Uani 1 1 d . U . . .
H42 H 2.1432 1.0489 -0.8399 0.041 Uiso 1 1 calc R U . . .
C42A C 0.2206(8) 0.7376(8) 0.6709(4) 0.0575(19) Uani 1 1 d . U . . .
H42A H 0.1840 0.7614 0.6550 0.069 Uiso 1 1 calc R U . . .
C43 C 2.2430(6) 1.0678(6) -0.8141(3) 0.0381(17) Uani 1 1 d . U . . .
C43A C 0.2815(9) 0.7723(9) 0.6819(5) 0.071(2) Uani 1 1 d . U . . .
C44 C 2.3057(6) 1.0395(6) -0.7952(3) 0.0403(17) Uani 1 1 d . U . . .
H44 H 2.3449 1.0689 -0.7862 0.048 Uiso 1 1 calc R U . . .
C44A C 0.3414(8) 0.7359(10) 0.7022(5) 0.079(2) Uani 1 1 d . U . . .
H44A H 0.3864 0.7592 0.7074 0.095 Uiso 1 1 calc R U . . .
C45 C 2.3068(5) 0.9665(6) -0.7903(3) 0.0375(16) Uani 1 1 d . U . . .
C45A C 0.3308(7) 0.6684(10) 0.7134(5) 0.070(2) Uani 1 1 d . U . . .
C46 C 2.2514(5) 0.9199(6) -0.8038(3) 0.0303(13) Uani 1 1 d . U . . .
C46A C 0.2673(6) 0.6318(8) 0.7041(4) 0.0528(17) Uani 1 1 d . U . . .
C50 C 2.0330(5) 0.8059(5) -0.8554(3) 0.0312(14) Uani 1 1 d . U . . .
C50A C 0.0369(5) 0.5396(5) 0.6559(3) 0.0290(14) Uani 1 1 d . U . . .
C51A C -0.0729(5) 0.4760(5) 0.6213(3) 0.0296(14) Uani 1 1 d . U . . .
C51 C 1.9384(6) 0.7303(6) -0.8969(3) 0.0381(16) Uani 1 1 d . U . . .
C52A C -0.0756(6) 0.4021(6) 0.6150(3) 0.0342(15) Uani 1 1 d . U . . .
C52 C 1.9540(7) 0.6601(6) -0.9065(4) 0.050(2) Uani 1 1 d . U . . .
C53A C -0.1382(6) 0.3751(6) 0.5960(3) 0.0420(18) Uani 1 1 d . U . . .
H53A H -0.1421 0.3252 0.5909 0.050 Uiso 1 1 calc R U . . .
C53 C 1.8989(9) 0.6217(7) -0.9265(4) 0.063(2) Uani 1 1 d . U . . .
H53 H 1.9071 0.5734 -0.9342 0.076 Uiso 1 1 calc R U . . .
C54A C -0.1944(6) 0.4196(7) 0.5846(4) 0.047(2) Uani 1 1 d . U . . .
H54A H -0.2376 0.3995 0.5732 0.057 Uiso 1 1 calc R U . . .
C54 C 1.8318(8) 0.6528(8) -0.9355(4) 0.066(3) Uani 1 1 d . U . . .
H54 H 1.7942 0.6247 -0.9478 0.079 Uiso 1 1 calc R U . . .
C55A C -0.1893(6) 0.4962(7) 0.5897(3) 0.0427(18) Uani 1 1 d . U . . .
H55A H -0.2271 0.5266 0.5799 0.051 Uiso 1 1 calc R U . . .
C55 C 1.8194(7) 0.7256(7) -0.9264(4) 0.055(2) Uani 1 1 d . U . . .
H55 H 1.7741 0.7468 -0.9333 0.066 Uiso 1 1 calc R U . . .
C56A C -0.1282(5) 0.5243(6) 0.6091(3) 0.0350(16) Uani 1 1 d . U . . .
C56 C 1.8738(6) 0.7662(6) -0.9073(3) 0.0418(18) Uani 1 1 d . U . . .
C57A C -0.0144(7) 0.3547(6) 0.6286(4) 0.048(2) Uani 1 1 d . U . . .
H57A H 0.0243 0.3838 0.6411 0.073 Uiso 0.5 1 calc R U P . .
H57B H -0.0315 0.3201 0.6491 0.073 Uiso 0.5 1 calc R U P . .
H57C H 0.0040 0.3290 0.6044 0.073 Uiso 0.5 1 calc R U P . .
H57D H -0.0265 0.3048 0.6219 0.073 Uiso 0.5 1 calc R U P . .
H57E H 0.0293 0.3685 0.6140 0.073 Uiso 0.5 1 calc R U P . .
H57F H -0.0061 0.3596 0.6587 0.073 Uiso 0.5 1 calc R U P . .
C57 C 2.0268(9) 0.6266(8) -0.8970(5) 0.065(3) Uani 1 1 d . U . . .
H57G H 2.0264 0.5766 -0.9063 0.098 Uiso 0.5 1 calc R U P . .
H57H H 2.0644 0.6530 -0.9116 0.098 Uiso 0.5 1 calc R U P . .
H57I H 2.0368 0.6283 -0.8669 0.098 Uiso 0.5 1 calc R U P . .
H57J H 2.0586 0.6620 -0.8835 0.098 Uiso 0.5 1 calc R U P . .
H57K H 2.0207 0.5857 -0.8783 0.098 Uiso 0.5 1 calc R U P . .
H57L H 2.0483 0.6103 -0.9230 0.098 Uiso 0.5 1 calc R U P . .
C58A C -0.1196(6) 0.6044(6) 0.6143(4) 0.045(2) Uani 1 1 d . U . . .
H58A H -0.0734 0.6147 0.6287 0.067 Uiso 0.5 1 calc R U P . .
H58B H -0.1204 0.6274 0.5868 0.067 Uiso 0.5 1 calc R U P . .
H58C H -0.1593 0.6232 0.6308 0.067 Uiso 0.5 1 calc R U P . .
H58D H -0.1620 0.6288 0.6022 0.067 Uiso 0.5 1 calc R U P . .
H58E H -0.1150 0.6161 0.6440 0.067 Uiso 0.5 1 calc R U P . .
H58F H -0.0761 0.6203 0.6001 0.067 Uiso 0.5 1 calc R U P . .
C58 C 1.8619(6) 0.8452(7) -0.8986(4) 0.047(2) Uani 1 1 d . U . . .
H58G H 1.9054 0.8653 -0.8851 0.070 Uiso 0.5 1 calc R U P . .
H58H H 1.8518 0.8704 -0.9248 0.070 Uiso 0.5 1 calc R U P . .
H58I H 1.8209 0.8507 -0.8801 0.070 Uiso 0.5 1 calc R U P . .
H58J H 1.8133 0.8590 -0.9082 0.070 Uiso 0.5 1 calc R U P . .
H58K H 1.8669 0.8539 -0.8685 0.070 Uiso 0.5 1 calc R U P . .
H58L H 1.8978 0.8735 -0.9133 0.070 Uiso 0.5 1 calc R U P . .
C61A C -0.0311(9) 0.7781(11) 0.9896(4) 0.088(4) Uani 1 1 d D U . . .
H61A H -0.0691 0.8142 0.9924 0.132 Uiso 0.5 1 calc R U P . .
H61B H -0.0428 0.7361 1.0065 0.132 Uiso 0.5 1 calc R U P . .
H61C H 0.0152 0.7982 0.9993 0.132 Uiso 0.5 1 calc R U P . .
H61D H 0.0047 0.7515 1.0064 0.132 Uiso 0.5 1 calc R U P . .
H61E H -0.0217 0.8295 0.9923 0.132 Uiso 0.5 1 calc R U P . .
H61F H -0.0797 0.7675 0.9995 0.132 Uiso 0.5 1 calc R U P . .
C61 C 1.9812(16) 0.9549(15) -0.4984(5) 0.075(4) Uani 0.522(7) 1 d D U P A -1
H61G H 1.9373 0.9812 -0.4914 0.113 Uiso 0.261(4) 1 calc R U P A -1
H61H H 1.9797 0.9070 -0.4860 0.113 Uiso 0.261(4) 1 calc R U P A -1
H61I H 2.0237 0.9807 -0.4876 0.113 Uiso 0.261(4) 1 calc R U P A -1
H61J H 2.0232 0.9314 -0.4853 0.113 Uiso 0.261(4) 1 calc R U P A -1
H61K H 1.9807 1.0056 -0.4906 0.113 Uiso 0.261(4) 1 calc R U P A -1
H61L H 1.9368 0.9319 -0.4890 0.113 Uiso 0.261(4) 1 calc R U P A -1
C61B C 1.9232(18) 0.8656(16) -0.5105(6) 0.075(4) Uani 0.478(7) 1 d D U P A -2
H61M H 1.8712 0.8735 -0.5074 0.113 Uiso 0.239(4) 1 calc R U P A -2
H61N H 1.9352 0.8161 -0.5030 0.113 Uiso 0.239(4) 1 calc R U P A -2
H61O H 1.9502 0.8984 -0.4921 0.113 Uiso 0.239(4) 1 calc R U P A -2
H61P H 1.9665 0.8519 -0.4943 0.113 Uiso 0.239(4) 1 calc R U P A -2
H61Q H 1.9026 0.9092 -0.4986 0.113 Uiso 0.239(4) 1 calc R U P A -2
H61R H 1.8875 0.8269 -0.5096 0.113 Uiso 0.239(4) 1 calc R U P A -2
C62A C -0.0260(7) 0.7565(7) 0.9449(3) 0.066(2) Uani 1 1 d D U . . .
C62 C 1.9854(9) 0.9484(9) -0.5449(5) 0.066(2) Uani 0.522(7) 1 d D U P A -1
C62B C 1.9429(9) 0.8792(10) -0.5549(5) 0.065(2) Uani 0.478(7) 1 d D U P A -2
C63A C -0.0679(6) 0.7792(7) 0.9097(3) 0.061(2) Uani 1 1 d D U . . .
H63A H -0.1054 0.8140 0.9096 0.073 Uiso 1 1 calc R U . . .
C63 C 1.9355(11) 0.9752(12) -0.5759(5) 0.066(2) Uani 0.522(7) 1 d D U P A -1
H63 H 1.8927 1.0015 -0.5708 0.079 Uiso 0.522(7) 1 calc R U P A -1
C63B C 1.8945(10) 0.9064(13) -0.5866(5) 0.065(3) Uani 0.478(7) 1 d D U P A -2
H63B H 1.8457 0.9206 -0.5833 0.078 Uiso 0.478(7) 1 calc R U P A -2
C64A C -0.0436(6) 0.7403(7) 0.8747(3) 0.0520(19) Uani 1 1 d D U . . .
C64 C 1.9618(11) 0.9553(14) -0.6160(5) 0.062(2) Uani 0.522(7) 1 d D U P A -1
C64B C 1.9341(10) 0.9077(16) -0.6241(5) 0.062(2) Uani 0.478(7) 1 d D U P A -2
C65A C -0.0756(7) 0.7472(8) 0.8318(3) 0.059(2) Uani 1 1 d D U . . .
H65A H -0.0501 0.7153 0.8129 0.089 Uiso 0.5 1 calc R U P . .
H65B H -0.1268 0.7341 0.8321 0.089 Uiso 0.5 1 calc R U P . .
H65C H -0.0708 0.7967 0.8223 0.089 Uiso 0.5 1 calc R U P . .
H65D H -0.1150 0.7821 0.8320 0.089 Uiso 0.5 1 calc R U P . .
H65E H -0.0383 0.7633 0.8127 0.089 Uiso 0.5 1 calc R U P . .
H65F H -0.0944 0.7006 0.8226 0.089 Uiso 0.5 1 calc R U P . .
C65 C 1.9260(13) 0.9737(15) -0.6570(6) 0.059(2) Uani 0.522(7) 1 d D U P A -1
H65G H 1.8813 1.0002 -0.6521 0.089 Uiso 0.261(4) 1 calc R U P A -1
H65H H 1.9586 1.0033 -0.6733 0.089 Uiso 0.261(4) 1 calc R U P A -1
H65I H 1.9147 0.9296 -0.6723 0.089 Uiso 0.261(4) 1 calc R U P A -1
H65J H 1.9551 0.9553 -0.6797 0.089 Uiso 0.261(4) 1 calc R U P A -1
H65K H 1.8778 0.9521 -0.6585 0.089 Uiso 0.261(4) 1 calc R U P A -1
H65L H 1.9217 1.0258 -0.6595 0.089 Uiso 0.261(4) 1 calc R U P A -1
C65B C 1.9089(15) 0.9366(16) -0.6658(6) 0.059(2) Uani 0.478(7) 1 d D U P A -2
H65M H 1.9472 0.9307 -0.6861 0.089 Uiso 0.239(4) 1 calc R U P A -2
H65N H 1.8657 0.9105 -0.6754 0.089 Uiso 0.239(4) 1 calc R U P A -2
H65O H 1.8972 0.9876 -0.6631 0.089 Uiso 0.239(4) 1 calc R U P A -2
H65P H 1.8596 0.9551 -0.6636 0.089 Uiso 0.239(4) 1 calc R U P A -2
H65Q H 1.9411 0.9753 -0.6743 0.089 Uiso 0.239(4) 1 calc R U P A -2
H65R H 1.9096 0.8982 -0.6866 0.089 Uiso 0.239(4) 1 calc R U P A -2
C66A C 0.0168(6) 0.6967(6) 0.8893(3) 0.0506(18) Uani 1 1 d D U . . .
C66 C 2.0280(11) 0.9170(13) -0.6088(4) 0.059(2) Uani 0.522(7) 1 d D U P A -1
C66B C 2.0055(8) 0.8808(16) -0.6135(5) 0.059(2) Uani 0.478(7) 1 d D U P A -2
C67A C 0.0646(5) 0.6514(6) 0.8685(3) 0.0463(16) Uani 1 1 d D U . . .
C67 C 2.0698(6) 0.8748(7) -0.6361(3) 0.0519(17) Uani 1 1 d D U . . .
C68A C 0.1185(6) 0.6131(7) 0.8896(3) 0.057(2) Uani 1 1 d D U . . .
C68 C 2.1313(5) 0.8407(6) -0.6211(3) 0.0449(17) Uani 1 1 d D U . . .
C69A C 0.1822(7) 0.5324(7) 0.8335(4) 0.055(3) Uani 1 1 d D U . . .
H69A H 0.2223 0.4982 0.8351 0.083 Uiso 0.5 1 calc R U P . .
H69B H 0.1384 0.5080 0.8232 0.083 Uiso 0.5 1 calc R U P . .
H69C H 0.1943 0.5713 0.8143 0.083 Uiso 0.5 1 calc R U P . .
H69D H 0.1477 0.5535 0.8133 0.083 Uiso 0.5 1 calc R U P . .
H69E H 0.2316 0.5436 0.8252 0.083 Uiso 0.5 1 calc R U P . .
H69F H 0.1757 0.4804 0.8341 0.083 Uiso 0.5 1 calc R U P . .
C69 C 2.2101(7) 0.8081(7) -0.6870(3) 0.050(3) Uani 1 1 d D U . . .
H69G H 2.1690 0.8257 -0.7038 0.075 Uiso 0.5 1 calc R U P . .
H69H H 2.2532 0.8364 -0.6932 0.075 Uiso 0.5 1 calc R U P . .
H69I H 2.2190 0.7577 -0.6936 0.075 Uiso 0.5 1 calc R U P . .
H69J H 2.2584 0.7875 -0.6899 0.075 Uiso 0.5 1 calc R U P . .
H69K H 2.1742 0.7768 -0.7005 0.075 Uiso 0.5 1 calc R U P . .
H69L H 2.2085 0.8555 -0.7001 0.075 Uiso 0.5 1 calc R U P . .
C70 C 2.1938(5) 0.8151(5) -0.6417(3) 0.0371(15) Uani 1 1 d D U . . .
C70A C 0.1694(6) 0.5624(7) 0.8755(3) 0.059(2) Uani 1 1 d D U . . .
C71 C 2.2430(5) 0.7941(6) -0.6091(3) 0.0445(17) Uani 1 1 d D U . . .
H71 H 2.2904 0.7761 -0.6128 0.053 Uiso 1 1 calc R U . . .
C71A C 0.2120(8) 0.5415(9) 0.9111(3) 0.077(3) Uani 1 1 d D U . . .
H71A H 0.2522 0.5098 0.9112 0.093 Uiso 1 1 calc R U . . .
C72 C 2.2094(6) 0.8045(6) -0.5705(3) 0.0476(18) Uani 1 1 d D U . . .
C72A C 0.1837(9) 0.5764(10) 0.9464(4) 0.087(3) Uani 1 1 d D U . . .
C73 C 2.2368(9) 0.7900(8) -0.5271(3) 0.067(3) Uani 1 1 d D U . . .
H73A H 2.2858 0.7703 -0.5280 0.101 Uiso 0.5 1 calc R U P . .
H73B H 2.2375 0.8347 -0.5111 0.101 Uiso 0.5 1 calc R U P . .
H73C H 2.2049 0.7555 -0.5137 0.101 Uiso 0.5 1 calc R U P . .
H73D H 2.1997 0.8034 -0.5072 0.101 Uiso 0.5 1 calc R U P . .
H73E H 2.2480 0.7390 -0.5241 0.101 Uiso 0.5 1 calc R U P . .
H73F H 2.2806 0.8182 -0.5215 0.101 Uiso 0.5 1 calc R U P . .
C73A C 0.2137(13) 0.5787(15) 0.9904(4) 0.131(6) Uani 1 1 d D U . . .
H73G H 0.2541 0.5450 0.9932 0.196 Uiso 0.5 1 calc R U P . .
H73H H 0.2306 0.6272 0.9968 0.196 Uiso 0.5 1 calc R U P . .
H73I H 0.1758 0.5652 1.0097 0.196 Uiso 0.5 1 calc R U P . .
H73J H 0.1862 0.6132 1.0066 0.196 Uiso 0.5 1 calc R U P . .
H73K H 0.2097 0.5311 1.0030 0.196 Uiso 0.5 1 calc R U P . .
H73L H 0.2646 0.5931 0.9901 0.196 Uiso 0.5 1 calc R U P . .
C81 C 2.0616(6) 0.8812(7) -0.6833(4) 0.0430(16) Uani 1 1 d . U . . .
C81A C 0.0619(5) 0.6482(6) 0.8214(3) 0.0380(15) Uani 1 1 d . U . . .
C82A C 0.0269(5) 0.5949(6) 0.7979(3) 0.0366(17) Uani 1 1 d . U . . .
H82A H -0.0031 0.5614 0.8115 0.044 Uiso 1 1 calc R U . . .
C82 C 2.0876(6) 0.9429(6) -0.7028(3) 0.0395(16) Uani 1 1 d . U . . .
H82 H 2.1030 0.9830 -0.6867 0.047 Uiso 1 1 calc R U . . .
C83 C 2.0905(5) 0.9446(6) -0.7459(3) 0.0347(15) Uani 1 1 d . U . . .
H83 H 2.1068 0.9874 -0.7586 0.042 Uiso 1 1 calc R U . . .
C83A C 0.0349(5) 0.5901(6) 0.7558(3) 0.0342(16) Uani 1 1 d . U . . .
H83A H 0.0088 0.5541 0.7410 0.041 Uiso 1 1 calc R U . . .
C85 C 2.0420(5) 0.8321(6) -0.7517(3) 0.0371(16) Uani 1 1 d . U . . .
H85 H 2.0245 0.7939 -0.7687 0.045 Uiso 1 1 calc R U . . .
C85A C 0.1081(5) 0.6903(6) 0.7563(3) 0.0346(16) Uani 1 1 d . U . . .
H85A H 0.1336 0.7260 0.7415 0.041 Uiso 1 1 calc R U . . .
C86 C 2.0354(6) 0.8254(7) -0.7086(3) 0.0405(17) Uani 1 1 d . U . . .
H86 H 2.0138 0.7842 -0.6968 0.049 Uiso 1 1 calc R U . . .
C86A C 0.1030(6) 0.6977(6) 0.7986(3) 0.0374(17) Uani 1 1 d . U . . .
H86A H 0.1271 0.7360 0.8126 0.045 Uiso 1 1 calc R U . . .
B1A B 0.0830(7) 0.6709(7) 0.9601(4) 0.094(2) Uani 1 1 d D U . . .
B1 B 2.1004(8) 0.8702(8) -0.5434(5) 0.061(2) Uani 0.522(7) 1 d D U P A -1
B1B B 2.0758(8) 0.8325(9) -0.5476(6) 0.062(2) Uani 0.478(7) 1 d D U P A -2

loop_
_atom_site_aniso_label
_atom_site_aniso_U_11
_atom_site_aniso_U_22
_atom_site_aniso_U_33
_atom_site_aniso_U_23
_atom_site_aniso_U_13
_atom_site_aniso_U_12
Ir1 0.02076(17) 0.0324(2) 0.02857(19) 0.00406(14) -0.00173(13) -0.00226(13)
Ir1A 0.0289(2) 0.0412(2) 0.0287(2) -0.00457(15) 0.00340(14) -0.01332(16)
P1S 0.0255(11) 0.0365(14) 0.0425(14) -0.0094(10) -0.0003(10) -0.0006(9)
P2S 0.0297(13) 0.0369(14) 0.0552(16) 0.0076(12) -0.0023(10) 0.0023(11)
F1S 0.041(3) 0.048(3) 0.052(3) -0.008(2) -0.013(2) 0.006(2)
F1 0.054(4) 0.080(5) 0.047(4) -0.014(3) 0.014(3) 0.001(3)
F1A 0.075(6) 0.153(8) 0.084(6) -0.065(5) 0.014(4) 0.014(5)
F2S 0.039(3) 0.049(3) 0.050(3) -0.018(2) -0.005(2) 0.001(2)
F2 0.071(5) 0.090(5) 0.038(3) 0.025(3) -0.009(3) -0.003(3)
F2A 0.174(9) 0.115(7) 0.032(3) 0.002(4) 0.004(5) -0.036(5)
F3S 0.041(3) 0.036(3) 0.049(3) -0.012(2) -0.010(2) 0.000(2)
F3 0.044(3) 0.032(2) 0.070(4) -0.006(3) 0.001(3) -0.007(2)
F3A 0.124(7) 0.082(4) 0.085(6) -0.037(4) 0.026(5) -0.072(4)
F4S 0.033(2) 0.050(3) 0.052(3) -0.006(2) -0.001(2) -0.012(2)
F4 0.025(3) 0.056(4) 0.076(5) -0.008(3) -0.014(3) 0.003(2)
F4A 0.036(3) 0.141(6) 0.120(8) -0.050(5) -0.012(4) -0.022(4)
F5S 0.033(2) 0.044(3) 0.058(3) -0.014(2) -0.009(2) 0.006(2)
F5A 0.115(8) 0.229(10) 0.134(9) -0.111(7) -0.054(6) 0.020(6)
F5 0.103(8) 0.082(8) 0.035(6) -0.009(5) 0.000(5) 0.013(6)
F5B 0.105(8) 0.080(7) 0.036(4) 0.002(5) 0.004(3) 0.024(7)
F6A 0.177(11) 0.249(12) 0.054(6) 0.038(6) 0.033(5) 0.078(7)
F6 0.091(8) 0.088(7) 0.049(6) 0.022(5) 0.011(5) 0.017(6)
F6B 0.082(8) 0.081(6) 0.039(7) 0.016(5) 0.005(6) 0.014(5)
F7S 0.049(3) 0.047(3) 0.062(3) 0.008(3) -0.014(2) 0.002(3)
F8S 0.045(3) 0.044(3) 0.077(4) 0.010(3) 0.012(2) -0.006(2)
F9S 0.050(3) 0.042(3) 0.068(3) 0.007(3) -0.018(2) 0.001(3)
F10S 0.036(3) 0.0372(19) 0.073(4) 0.012(2) -0.009(2) 0.000(2)
F11S 0.034(3) 0.0385(19) 0.062(4) 0.009(2) -0.001(2) 0.003(2)
F12S 0.039(2) 0.044(3) 0.069(3) 0.013(3) 0.008(2) 0.005(2)
F21S 0.042(3) 0.067(4) 0.054(3) -0.002(2) 0.000(2) -0.021(3)
N1 0.029(3) 0.031(3) 0.037(2) 0.006(2) -0.009(2) -0.0021(18)
N1A 0.071(4) 0.035(3) 0.034(2) 0.002(2) -0.008(2) -0.017(2)
N2 0.025(2) 0.0352(18) 0.034(3) 0.003(3) -0.005(2) 0.0021(16)
N2A 0.020(2) 0.059(3) 0.038(3) -0.008(3) 0.002(2) -0.0024(17)
N3A 0.027(3) 0.029(3) 0.031(4) 0.002(3) -0.004(3) -0.005(2)
N3 0.031(3) 0.033(3) 0.038(4) 0.009(3) -0.006(3) -0.010(3)
N4 0.018(3) 0.043(4) 0.0312(16) 0.0070(16) -0.0008(18) -0.001(2)
N4A 0.023(3) 0.035(3) 0.0309(18) -0.0018(17) 0.0027(19) -0.010(2)
N5A 0.064(4) 0.092(5) 0.039(2) -0.018(3) 0.007(3) -0.008(3)
N5 0.076(3) 0.068(4) 0.042(2) 0.005(3) 0.012(2) 0.021(3)
N5B 0.076(3) 0.068(4) 0.042(2) 0.005(3) 0.012(2) 0.021(3)
N6 0.069(3) 0.052(4) 0.036(2) 0.004(3) -0.003(2) 0.014(3)
N6A 0.080(5) 0.110(6) 0.044(3) 0.005(4) -0.008(3) 0.009(4)
C12 0.035(4) 0.035(4) 0.044(3) -0.001(3) -0.012(3) 0.004(3)
C12A 0.104(7) 0.034(5) 0.045(4) 0.001(3) -0.012(4) 0.000(3)
C13 0.046(5) 0.035(4) 0.053(4) -0.002(4) -0.016(3) 0.009(3)
C13A 0.134(8) 0.047(5) 0.054(5) 0.009(4) -0.015(5) 0.010(4)
C14 0.049(5) 0.043(5) 0.054(4) 0.007(4) -0.020(4) 0.002(3)
C14A 0.150(8) 0.063(6) 0.053(4) 0.016(4) -0.016(6) -0.002(5)
C15 0.045(5) 0.048(5) 0.044(4) 0.015(3) -0.014(3) -0.003(3)
C15A 0.134(8) 0.062(6) 0.038(4) 0.013(4) -0.004(5) -0.021(4)
C16 0.035(4) 0.035(4) 0.035(2) 0.007(2) -0.014(2) -0.009(2)
C16A 0.088(5) 0.052(4) 0.034(2) 0.004(3) -0.005(3) -0.029(3)
C21 0.023(3) 0.042(4) 0.0273(16) 0.0008(18) -0.0054(19) -0.009(2)
C21A 0.045(4) 0.058(4) 0.0313(18) -0.013(2) 0.009(2) -0.026(2)
C22 0.035(4) 0.045(4) 0.032(3) -0.003(3) 0.002(3) -0.006(3)
C22A 0.046(5) 0.081(5) 0.045(3) -0.025(3) 0.013(3) -0.015(3)
C23 0.037(4) 0.060(5) 0.036(3) -0.003(3) 0.008(3) -0.011(3)
C23A 0.057(5) 0.100(6) 0.051(4) -0.037(4) 0.017(4) -0.020(4)
C24 0.047(5) 0.071(5) 0.032(3) 0.004(3) 0.005(3) -0.016(3)
C24A 0.084(6) 0.109(6) 0.042(4) -0.030(4) 0.018(4) -0.042(4)
C25 0.050(5) 0.062(5) 0.029(2) 0.007(3) -0.008(3) -0.010(3)
C25A 0.097(6) 0.086(6) 0.031(2) -0.010(3) 0.009(4) -0.041(4)
C26 0.036(4) 0.046(4) 0.0297(19) 0.005(3) -0.008(3) -0.010(3)
C26A 0.070(5) 0.061(4) 0.0324(19) -0.004(3) 0.008(3) -0.039(3)
C32 0.026(3) 0.035(2) 0.039(4) 0.005(3) 0.002(3) 0.003(2)
C32A 0.034(4) 0.057(4) 0.050(5) 0.003(4) -0.008(4) 0.002(3)
C33 0.029(4) 0.039(3) 0.047(5) 0.008(4) 0.004(3) 0.007(2)
C33A 0.037(4) 0.076(4) 0.058(6) 0.008(5) -0.006(4) 0.013(3)
C34 0.030(3) 0.048(3) 0.052(5) 0.005(4) -0.003(4) 0.009(3)
C34A 0.037(4) 0.099(5) 0.061(6) -0.011(5) -0.012(4) 0.018(4)
C35 0.023(3) 0.049(3) 0.042(5) 0.002(4) -0.003(3) 0.004(3)
C35A 0.023(3) 0.104(5) 0.058(6) -0.024(5) -0.005(4) 0.006(3)
C36 0.021(2) 0.040(2) 0.032(4) -0.005(3) 0.000(3) 0.0036(19)
C36A 0.026(3) 0.082(4) 0.045(4) -0.021(4) -0.004(3) -0.007(2)
C41 0.023(2) 0.0348(18) 0.028(3) -0.001(3) -0.001(2) -0.0045(18)
C41A 0.040(3) 0.066(3) 0.033(4) -0.017(3) 0.014(2) -0.029(2)
C42 0.030(3) 0.034(2) 0.039(4) -0.002(3) -0.001(3) -0.005(2)
C42A 0.062(4) 0.066(3) 0.046(5) -0.022(4) 0.023(4) -0.039(3)
C43 0.035(4) 0.033(2) 0.046(5) -0.002(4) -0.003(3) -0.007(2)
C43A 0.073(5) 0.081(4) 0.061(6) -0.036(4) 0.027(4) -0.051(3)
C44 0.030(3) 0.044(2) 0.047(5) -0.010(4) -0.002(3) -0.005(3)
C44A 0.059(4) 0.108(5) 0.073(6) -0.050(5) 0.020(4) -0.050(4)
C45 0.024(3) 0.045(2) 0.044(4) -0.005(4) -0.005(3) -0.001(2)
C45A 0.040(3) 0.105(4) 0.066(6) -0.044(5) 0.006(4) -0.031(3)
C46 0.019(2) 0.041(2) 0.031(4) -0.002(3) 0.004(2) -0.0014(19)
C46A 0.031(3) 0.085(4) 0.043(4) -0.028(4) 0.009(3) -0.023(2)
C50 0.024(3) 0.031(3) 0.038(3) 0.007(3) -0.004(2) -0.005(2)
C50A 0.024(3) 0.028(3) 0.034(4) -0.003(3) -0.002(2) -0.002(2)
C51A 0.024(3) 0.036(3) 0.030(4) -0.003(3) 0.001(3) -0.005(2)
C51 0.038(3) 0.038(3) 0.038(4) 0.004(3) -0.011(3) -0.007(2)
C52A 0.035(3) 0.035(3) 0.032(4) -0.004(3) 0.003(3) -0.009(2)
C52 0.061(4) 0.038(3) 0.049(5) 0.000(4) -0.017(4) -0.006(3)
C53A 0.045(4) 0.044(3) 0.038(5) -0.007(4) 0.001(3) -0.017(3)
C53 0.084(5) 0.044(4) 0.061(6) 0.000(4) -0.025(5) -0.019(4)
C54A 0.039(4) 0.061(4) 0.042(5) -0.005(4) -0.007(4) -0.017(3)
C54 0.071(5) 0.063(4) 0.063(6) 0.010(5) -0.028(5) -0.030(4)
C55A 0.031(3) 0.058(4) 0.039(5) -0.001(4) -0.008(3) -0.004(3)
C55 0.045(4) 0.065(4) 0.054(5) 0.017(4) -0.022(4) -0.019(3)
C56A 0.025(3) 0.044(3) 0.035(4) -0.003(4) -0.001(3) -0.001(2)
C56 0.036(3) 0.050(3) 0.039(4) 0.010(4) -0.011(3) -0.008(3)
C57A 0.057(5) 0.035(4) 0.053(6) 0.006(5) -0.007(5) -0.001(4)
C57 0.081(6) 0.049(6) 0.066(8) -0.006(6) -0.024(7) 0.018(5)
C58A 0.036(5) 0.043(3) 0.054(6) -0.006(5) -0.008(5) 0.008(3)
C58 0.038(5) 0.059(4) 0.042(6) 0.000(5) -0.008(5) 0.010(4)
C61A 0.081(9) 0.126(12) 0.057(4) -0.041(7) 0.024(6) -0.022(8)
C61 0.091(8) 0.089(11) 0.047(3) 0.007(5) 0.023(4) 0.029(8)
C61B 0.091(8) 0.089(11) 0.047(3) 0.007(5) 0.023(4) 0.029(8)
C62A 0.064(5) 0.083(6) 0.051(3) -0.026(4) 0.017(3) -0.020(4)
C62 0.079(5) 0.073(6) 0.046(2) 0.006(5) 0.018(3) 0.019(4)
C62B 0.079(4) 0.072(6) 0.046(3) 0.004(5) 0.018(3) 0.023(5)
C63A 0.056(5) 0.067(6) 0.060(3) -0.019(4) 0.022(4) -0.012(3)
C63 0.077(5) 0.071(6) 0.050(3) 0.005(5) 0.019(4) 0.024(4)
C63B 0.074(4) 0.073(6) 0.050(4) 0.004(5) 0.018(3) 0.024(5)
C64A 0.046(4) 0.063(5) 0.048(3) -0.010(4) 0.014(3) -0.006(3)
C64 0.071(5) 0.068(6) 0.047(3) 0.006(4) 0.014(3) 0.024(4)
C64B 0.068(4) 0.069(6) 0.048(3) 0.006(4) 0.015(3) 0.026(5)
C65A 0.064(5) 0.064(6) 0.050(3) 0.005(3) 0.012(3) 0.021(5)
C65 0.064(5) 0.064(6) 0.050(3) 0.005(3) 0.012(3) 0.021(5)
C65B 0.064(5) 0.064(6) 0.050(3) 0.005(3) 0.012(3) 0.021(5)
C66A 0.050(4) 0.064(5) 0.038(3) -0.012(3) 0.004(3) -0.008(3)
C66 0.069(4) 0.065(5) 0.043(2) 0.008(4) 0.012(3) 0.021(4)
C66B 0.069(4) 0.067(5) 0.043(3) 0.007(4) 0.013(2) 0.023(4)
C67A 0.045(4) 0.059(5) 0.035(2) -0.004(2) 0.003(2) -0.007(3)
C67 0.061(3) 0.058(4) 0.038(2) 0.010(2) 0.005(2) 0.019(3)
C68A 0.053(5) 0.074(5) 0.043(3) 0.006(3) -0.003(3) -0.003(3)
C68 0.055(3) 0.043(4) 0.036(2) 0.002(3) -0.004(2) 0.008(3)
C69A 0.048(6) 0.050(7) 0.067(4) 0.001(5) -0.006(5) -0.004(5)
C69 0.047(6) 0.057(7) 0.045(3) 0.010(5) 0.003(3) 0.015(5)
C70 0.039(3) 0.031(4) 0.042(2) 0.010(3) -0.001(2) -0.010(3)
C70A 0.054(5) 0.069(6) 0.053(3) 0.015(4) -0.001(4) 0.000(3)
C71 0.043(3) 0.041(5) 0.049(3) 0.015(4) -0.005(3) -0.008(3)
C71A 0.072(6) 0.096(7) 0.063(4) 0.023(5) -0.009(4) 0.009(4)
C72 0.060(3) 0.040(5) 0.042(3) 0.003(4) -0.011(3) 0.001(3)
C72A 0.085(6) 0.121(7) 0.054(3) 0.019(5) -0.013(4) 0.010(5)
C73 0.083(8) 0.070(8) 0.048(3) 0.015(6) -0.024(5) -0.012(7)
C73A 0.134(13) 0.199(17) 0.058(6) 0.019(9) -0.026(7) 0.046(12)
C81 0.039(4) 0.051(4) 0.039(2) 0.010(2) 0.004(2) 0.011(3)
C81A 0.029(4) 0.049(4) 0.036(2) -0.004(2) 0.005(2) -0.005(3)
C82A 0.027(4) 0.048(4) 0.035(2) 0.000(3) 0.008(3) -0.010(3)
C82 0.039(4) 0.045(4) 0.034(2) 0.003(2) 0.001(4) 0.009(3)
C83 0.031(4) 0.039(4) 0.034(2) 0.001(2) 0.004(3) 0.010(3)
C83A 0.029(4) 0.041(4) 0.032(2) 0.004(3) 0.001(3) -0.013(3)
C85 0.025(4) 0.049(4) 0.038(2) 0.013(3) 0.001(3) -0.001(3)
C85A 0.033(4) 0.034(4) 0.036(3) -0.008(2) 0.006(3) -0.009(3)
C86 0.029(4) 0.053(4) 0.040(2) 0.015(3) 0.006(3) 0.001(3)
C86A 0.037(4) 0.040(4) 0.035(2) -0.006(3) 0.000(3) -0.008(3)
B1A 0.098(6) 0.139(7) 0.045(3) -0.016(3) -0.011(3) 0.015(4)
B1 0.082(5) 0.062(5) 0.038(3) 0.004(3) 0.005(3) 0.016(3)
B1B 0.079(4) 0.068(5) 0.041(3) 0.004(3) 0.007(2) 0.019(4)

_geom_special_details            
; 
 All esds (except the esd in the dihedral angle between two l.s. planes) 
 are estimated using the full covariance matrix.  The cell esds are taken 
 into account individually in the estimation of esds in distances, angles 
 and torsion angles; correlations between esds in cell parameters are only 
 used when they are defined by crystal symmetry.  An approximate (isotropic) 
 treatment of cell esds is used for estimating esds involving l.s. planes. 
;

loop_
_geom_bond_atom_site_label_1
_geom_bond_atom_site_label_2
_geom_bond_distance
_geom_bond_site_symmetry_2
_geom_bond_publ_flag
Ir1 C21 2.029(10) . ?
Ir1 C50 2.029(9) . ?
Ir1 C41 2.062(9) . ?
Ir1 N1 2.070(8) . ?
Ir1 N2 2.077(8) . ?
Ir1 N4 2.195(8) . ?
Ir1A C50A 2.018(9) . ?
Ir1A C21A 2.036(10) . ?
Ir1A N2A 2.063(10) . ?
Ir1A C41A 2.087(10) . ?
Ir1A N1A 2.091(10) . ?
Ir1A N4A 2.222(8) . ?
P1S F1S 1.596(7) . ?
P1S F2S 1.605(6) . ?
P1S F4S 1.607(7) . ?
P1S F5S 1.609(7) . ?
P1S F21S 1.612(7) . ?
P1S F3S 1.618(6) . ?
P2S F7S 1.602(7) . ?
P2S F8S 1.608(7) . ?
P2S F12S 1.609(7) . ?
P2S F11S 1.617(7) . ?
P2S F9S 1.619(8) . ?
P2S F10S 1.622(7) . ?
F1 C23 1.362(14) . ?
F1A C23A 1.382(19) . ?
F2 C25 1.388(14) . ?
F2A C25A 1.347(19) . ?
F3 C43 1.357(12) . ?
F3A C43A 1.391(19) . ?
F4 C45 1.383(12) . ?
F4A C45A 1.35(2) . ?
F5A B1A 1.417(14) . ?
F5 B1 1.391(15) . ?
F5B B1B 1.423(16) . ?
F6A B1A 1.399(14) . ?
F6 B1 1.410(15) . ?
F6B B1B 1.420(16) . ?
N1 C12 1.357(14) . ?
N1 C16 1.374(13) . ?
N1A C12A 1.276(17) . ?
N1A C16A 1.402(15) . ?
N2 C32 1.332(13) . ?
N2 C36 1.405(12) . ?
N2A C36A 1.372(13) . ?
N2A C32A 1.380(16) . ?
N3A C50A 1.168(12) . ?
N3A C51A 1.419(12) . ?
N3 C50 1.162(12) . ?
N3 C51 1.432(13) . ?
N4 C85 1.351(13) . ?
N4 C83 1.358(14) . ?
N4A C83A 1.363(12) . ?
N4A C85A 1.364(12) . ?
N5A C62A 1.395(12) . ?
N5A C66A 1.402(11) . ?
N5A B1A 1.531(13) . ?
N5 C66 1.403(13) . ?
N5 C62 1.407(14) . ?
N5 B1 1.522(15) . ?
N5B C66B 1.416(14) . ?
N5B C62B 1.417(14) . ?
N5B B1B 1.529(15) . ?
N6 C72 1.391(11) . ?
N6 C68 1.407(10) . ?
N6 B1 1.517(14) . ?
N6 B1B 1.562(15) . ?
N6A C72A 1.404(12) . ?
N6A C68A 1.409(11) . ?
N6A B1A 1.521(13) . ?
C12 C13 1.384(14) . ?
C12 H12 0.9500 . ?
C12A C13A 1.395(19) . ?
C12A H12A 0.9500 . ?
C13 C14 1.401(17) . ?
C13 H13 0.9500 . ?
C13A C14A 1.35(2) . ?
C13A H13A 0.9500 . ?
C14 C15 1.399(18) . ?
C14 H14 0.9500 . ?
C14A C15A 1.40(3) . ?
C14A H14A 0.9500 . ?
C15 C16 1.367(15) . ?
C15 H15 0.9500 . ?
C15A C16A 1.39(2) . ?
C15A H15A 0.9500 . ?
C16 C26 1.501(16) . ?
C16A C26A 1.47(2) . ?
C21 C22 1.390(15) . ?
C21 C26 1.439(14) . ?
C21A C22A 1.360(19) . ?
C21A C26A 1.434(19) . ?
C22 C23 1.397(14) . ?
C22 H22 0.9500 . ?
C22A C23A 1.375(16) . ?
C22A H22A 0.9500 . ?
C23 C24 1.380(18) . ?
C23A C24A 1.40(2) . ?
C24 C25 1.355(18) . ?
C24 H24 0.9500 . ?
C24A C25A 1.37(2) . ?
C24A H24A 0.9500 . ?
C25 C26 1.396(15) . ?
C25A C26A 1.367(18) . ?
C32 C33 1.402(14) . ?
C32 H32 0.9500 . ?
C32A C33A 1.382(17) . ?
C32A H32A 0.9500 . ?
C33 C34 1.396(15) . ?
C33 H33 0.9500 . ?
C33A C34A 1.366(18) . ?
C33A H33A 0.9500 . ?
C34 C35 1.427(16) . ?
C34 H34 0.9500 . ?
C34A C35A 1.38(2) . ?
C34A H34A 0.9500 . ?
C35 C36 1.379(14) . ?
C35 H35 0.9500 . ?
C35A C36A 1.407(19) . ?
C35A H35A 0.9500 . ?
C36 C46 1.479(15) . ?
C36A C46A 1.49(2) . ?
C41 C42 1.414(14) . ?
C41 C46 1.432(13) . ?
C41A C42A 1.363(19) . ?
C41A C46A 1.409(19) . ?
C42 C43 1.384(14) . ?
C42 H42 0.9500 . ?
C42A C43A 1.341(17) . ?
C42A H42A 0.9500 . ?
C43 C44 1.401(15) . ?
C43A C44A 1.45(3) . ?
C44 C45 1.372(16) . ?
C44 H44 0.9500 . ?
C44A C45A 1.33(2) . ?
C44A H44A 0.9500 . ?
C45 C46 1.406(14) . ?
C45A C46A 1.386(15) . ?
C51A C52A 1.395(14) . ?
C51A C56A 1.414(14) . ?
C51 C52 1.379(16) . ?
C51 C56 1.405(15) . ?
C52A C53A 1.391(14) . ?
C52A C57A 1.496(16) . ?
C52 C53 1.393(17) . ?
C52 C57 1.511(18) . ?
C53A C54A 1.376(18) . ?
C53A H53A 0.9500 . ?
C53 C54 1.39(2) . ?
C53 H53 0.9500 . ?
C54A C55A 1.443(18) . ?
C54A H54A 0.9500 . ?
C54 C55 1.41(2) . ?
C54 H54 0.9500 . ?
C55A C56A 1.383(14) . ?
C55A H55A 0.9500 . ?
C55 C56 1.392(15) . ?
C55 H55 0.9500 . ?
C56A C58A 1.514(16) . ?
C56 C58 1.519(17) . ?
C57A H57A 0.9800 . ?
C57A H57B 0.9800 . ?
C57A H57C 0.9800 . ?
C57A H57D 0.9800 . ?
C57A H57E 0.9800 . ?
C57A H57F 0.9800 . ?
C57 H57G 0.9800 . ?
C57 H57H 0.9800 . ?
C57 H57I 0.9800 . ?
C57 H57J 0.9800 . ?
C57 H57K 0.9800 . ?
C57 H57L 0.9800 . ?
C58A H58A 0.9800 . ?
C58A H58B 0.9800 . ?
C58A H58C 0.9800 . ?
C58A H58D 0.9800 . ?
C58A H58E 0.9800 . ?
C58A H58F 0.9800 . ?
C58 H58G 0.9800 . ?
C58 H58H 0.9800 . ?
C58 H58I 0.9800 . ?
C58 H58J 0.9800 . ?
C58 H58K 0.9800 . ?
C58 H58L 0.9800 . ?
C61A C62A 1.495(12) . ?
C61A H61A 0.9800 . ?
C61A H61B 0.9800 . ?
C61A H61C 0.9800 . ?
C61A H61D 0.9800 . ?
C61A H61E 0.9800 . ?
C61A H61F 0.9800 . ?
C61 C62 1.500(14) . ?
C61 H61G 0.9800 . ?
C61 H61H 0.9800 . ?
C61 H61I 0.9800 . ?
C61 H61J 0.9800 . ?
C61 H61K 0.9800 . ?
C61 H61L 0.9800 . ?
C61B C62B 1.503(14) . ?
C61B H61M 0.9800 . ?
C61B H61N 0.9800 . ?
C61B H61O 0.9800 . ?
C61B H61P 0.9800 . ?
C61B H61Q 0.9800 . ?
C61B H61R 0.9800 . ?
C62A C63A 1.421(12) . ?
C62 C63 1.433(13) . ?
C62B C63B 1.434(13) . ?
C63A C64A 1.420(11) . ?
C63A H63A 0.9500 . ?
C63 C64 1.437(13) . ?
C63 H63 0.9500 . ?
C63B C64B 1.425(13) . ?
C63B H63B 0.9500 . ?
C64A C66A 1.451(11) . ?
C64A C65A 1.493(11) . ?
C64 C66 1.432(12) . ?
C64 C65 1.498(14) . ?
C64B C66B 1.447(13) . ?
C64B C65B 1.507(14) . ?
C65A H65A 0.9800 . ?
C65A H65B 0.9800 . ?
C65A H65C 0.9800 . ?
C65A H65D 0.9800 . ?
C65A H65E 0.9800 . ?
C65A H65F 0.9800 . ?
C65 H65G 0.9800 . ?
C65 H65H 0.9800 . ?
C65 H65I 0.9800 . ?
C65 H65J 0.9800 . ?
C65 H65K 0.9800 . ?
C65 H65L 0.9800 . ?
C65B H65M 0.9800 . ?
C65B H65N 0.9800 . ?
C65B H65O 0.9800 . ?
C65B H65P 0.9800 . ?
C65B H65Q 0.9800 . ?
C65B H65R 0.9800 . ?
C66A C67A 1.403(10) . ?
C66 C67 1.422(12) . ?
C66B C67 1.412(12) . ?
C67A C68A 1.393(11) . ?
C67A C81A 1.511(14) . ?
C67 C68 1.379(10) . ?
C67 C81 1.524(15) . ?
C68A C70A 1.416(11) . ?
C68 C70 1.427(10) . ?
C69A C70A 1.486(12) . ?
C69A H69A 0.9800 . ?
C69A H69B 0.9800 . ?
C69A H69C 0.9800 . ?
C69A H69D 0.9800 . ?
C69A H69E 0.9800 . ?
C69A H69F 0.9800 . ?
C69 C70 1.498(11) . ?
C69 H69G 0.9800 . ?
C69 H69H 0.9800 . ?
C69 H69I 0.9800 . ?
C69 H69J 0.9800 . ?
C69 H69K 0.9800 . ?
C69 H69L 0.9800 . ?
C70 C71 1.425(10) . ?
C70A C71A 1.429(11) . ?
C71 C72 1.412(11) . ?
C71 H71 0.9500 . ?
C71A C72A 1.418(12) . ?
C71A H71A 0.9500 . ?
C72 C73 1.498(11) . ?
C72A C73A 1.505(13) . ?
C73 H73A 0.9800 . ?
C73 H73B 0.9800 . ?
C73 H73C 0.9800 . ?
C73 H73D 0.9800 . ?
C73 H73E 0.9800 . ?
C73 H73F 0.9800 . ?
C73A H73G 0.9800 . ?
C73A H73H 0.9800 . ?
C73A H73I 0.9800 . ?
C73A H73J 0.9800 . ?
C73A H73K 0.9800 . ?
C73A H73L 0.9800 . ?
C81 C86 1.402(17) . ?
C81 C82 1.403(16) . ?
C81A C82A 1.399(15) . ?
C81A C86A 1.414(15) . ?
C82A C83A 1.365(14) . ?
C82A H82A 0.9500 . ?
C82 C83 1.385(14) . ?
C82 H82 0.9500 . ?
C83 H83 0.9500 . ?
C83A H83A 0.9500 . ?
C85 C86 1.400(14) . ?
C85 H85 0.9500 . ?
C85A C86A 1.372(14) . ?
C85A H85A 0.9500 . ?
C86 H86 0.9500 . ?
C86A H86A 0.9500 . ?

loop_
_geom_angle_atom_site_label_1
_geom_angle_atom_site_label_2
_geom_angle_atom_site_label_3
_geom_angle
_geom_angle_site_symmetry_1
_geom_angle_site_symmetry_3
_geom_angle_publ_flag
C21 Ir1 C50 83.5(4) . . ?
C21 Ir1 C41 90.2(4) . . ?
C50 Ir1 C41 173.6(4) . . ?
C21 Ir1 N1 80.6(4) . . ?
C50 Ir1 N1 87.0(4) . . ?
C41 Ir1 N1 93.3(4) . . ?
C21 Ir1 N2 93.9(4) . . ?
C50 Ir1 N2 98.4(4) . . ?
C41 Ir1 N2 80.7(4) . . ?
N1 Ir1 N2 171.9(3) . . ?
C21 Ir1 N4 178.4(3) . . ?
C50 Ir1 N4 97.9(4) . . ?
C41 Ir1 N4 88.3(3) . . ?
N1 Ir1 N4 100.1(3) . . ?
N2 Ir1 N4 85.2(3) . . ?
C50A Ir1A C21A 85.7(4) . . ?
C50A Ir1A N2A 100.3(4) . . ?
C21A Ir1A N2A 92.9(5) . . ?
C50A Ir1A C41A 173.3(4) . . ?
C21A Ir1A C41A 87.6(4) . . ?
N2A Ir1A C41A 80.0(5) . . ?
C50A Ir1A N1A 85.4(4) . . ?
C21A Ir1A N1A 80.9(5) . . ?
N2A Ir1A N1A 171.3(4) . . ?
C41A Ir1A N1A 93.7(5) . . ?
C50A Ir1A N4A 96.3(3) . . ?
C21A Ir1A N4A 177.5(4) . . ?
N2A Ir1A N4A 85.3(3) . . ?
C41A Ir1A N4A 90.4(3) . . ?
N1A Ir1A N4A 100.7(4) . . ?
F1S P1S F2S 89.1(4) . . ?
F1S P1S F4S 89.5(4) . . ?
F2S P1S F4S 90.2(4) . . ?
F1S P1S F5S 179.7(4) . . ?
F2S P1S F5S 90.6(4) . . ?
F4S P1S F5S 90.6(4) . . ?
F1S P1S F21S 90.3(4) . . ?
F2S P1S F21S 90.7(4) . . ?
F4S P1S F21S 179.1(4) . . ?
F5S P1S F21S 89.6(4) . . ?
F1S P1S F3S 90.9(3) . . ?
F2S P1S F3S 179.2(4) . . ?
F4S P1S F3S 89.1(4) . . ?
F5S P1S F3S 89.4(3) . . ?
F21S P1S F3S 90.1(4) . . ?
F7S P2S F8S 90.8(4) . . ?
F7S P2S F12S 90.3(4) . . ?
F8S P2S F12S 178.6(5) . . ?
F7S P2S F11S 91.1(4) . . ?
F8S P2S F11S 90.1(4) . . ?
F12S P2S F11S 90.9(4) . . ?
F7S P2S F9S 178.7(4) . . ?
F8S P2S F9S 88.4(4) . . ?
F12S P2S F9S 90.6(4) . . ?
F11S P2S F9S 89.9(4) . . ?
F7S P2S F10S 89.6(4) . . ?
F8S P2S F10S 89.6(4) . . ?
F12S P2S F10S 89.4(4) . . ?
F11S P2S F10S 179.3(4) . . ?
F9S P2S F10S 89.4(4) . . ?
C12 N1 C16 119.5(9) . . ?
C12 N1 Ir1 123.8(7) . . ?
C16 N1 Ir1 116.5(7) . . ?
C12A N1A C16A 121.8(12) . . ?
C12A N1A Ir1A 124.1(8) . . ?
C16A N1A Ir1A 113.6(9) . . ?
C32 N2 C36 119.4(8) . . ?
C32 N2 Ir1 125.0(7) . . ?
C36 N2 Ir1 115.6(7) . . ?
C36A N2A C32A 120.3(11) . . ?
C36A N2A Ir1A 117.1(9) . . ?
C32A N2A Ir1A 122.5(7) . . ?
C50A N3A C51A 173.5(10) . . ?
C50 N3 C51 176.9(11) . . ?
C85 N4 C83 115.6(9) . . ?
C85 N4 Ir1 120.2(7) . . ?
C83 N4 Ir1 123.0(7) . . ?
C83A N4A C85A 116.0(8) . . ?
C83A N4A Ir1A 121.4(7) . . ?
C85A N4A Ir1A 121.1(6) . . ?
C62A N5A C66A 108.2(8) . . ?
C62A N5A B1A 126.4(9) . . ?
C66A N5A B1A 125.1(9) . . ?
C66 N5 C62 109.2(11) . . ?
C66 N5 B1 126.7(11) . . ?
C62 N5 B1 123.5(12) . . ?
C66B N5B C62B 103.8(11) . . ?
C66B N5B B1B 125.6(12) . . ?
C62B N5B B1B 125.1(13) . . ?
C72 N6 C68 107.4(7) . . ?
C72 N6 B1 121.1(9) . . ?
C68 N6 B1 128.2(9) . . ?
C72 N6 B1B 127.5(9) . . ?
C68 N6 B1B 122.3(9) . . ?
C72A N6A C68A 107.6(9) . . ?
C72A N6A B1A 126.4(10) . . ?
C68A N6A B1A 125.5(9) . . ?
N1 C12 C13 123.7(11) . . ?
N1 C12 H12 118.2 . . ?
C13 C12 H12 118.2 . . ?
N1A C12A C13A 122.7(14) . . ?
N1A C12A H12A 118.6 . . ?
C13A C12A H12A 118.6 . . ?
C12 C13 C14 116.2(11) . . ?
C12 C13 H13 121.9 . . ?
C14 C13 H13 121.9 . . ?
C14A C13A C12A 117.1(16) . . ?
C14A C13A H13A 121.4 . . ?
C12A C13A H13A 121.4 . . ?
C15 C14 C13 120.2(11) . . ?
C15 C14 H14 119.9 . . ?
C13 C14 H14 119.9 . . ?
C13A C14A C15A 121.7(16) . . ?
C13A C14A H14A 119.1 . . ?
C15A C14A H14A 119.1 . . ?
C16 C15 C14 120.8(11) . . ?
C16 C15 H15 119.6 . . ?
C14 C15 H15 119.6 . . ?
C16A C15A C14A 118.1(14) . . ?
C16A C15A H15A 120.9 . . ?
C14A C15A H15A 120.9 . . ?
C15 C16 N1 119.5(11) . . ?
C15 C16 C26 127.1(10) . . ?
N1 C16 C26 113.3(8) . . ?
C15A C16A N1A 117.8(15) . . ?
C15A C16A C26A 126.3(13) . . ?
N1A C16A C26A 115.8(11) . . ?
C22 C21 C26 118.9(9) . . ?
C22 C21 Ir1 126.7(8) . . ?
C26 C21 Ir1 114.4(8) . . ?
C22A C21A C26A 119.3(11) . . ?
C22A C21A Ir1A 125.9(10) . . ?
C26A C21A Ir1A 114.8(10) . . ?
C21 C22 C23 119.1(11) . . ?
C21 C22 H22 120.4 . . ?
C23 C22 H22 120.4 . . ?
C21A C22A C23A 121.7(15) . . ?
C21A C22A H22A 119.1 . . ?
C23A C22A H22A 119.1 . . ?
F1 C23 C24 117.9(10) . . ?
F1 C23 C22 119.0(11) . . ?
C24 C23 C22 123.1(12) . . ?
C22A C23A F1A 121.3(16) . . ?
C22A C23A C24A 120.3(16) . . ?
F1A C23A C24A 118.4(12) . . ?
C25 C24 C23 117.1(11) . . ?
C25 C24 H24 121.5 . . ?
C23 C24 H24 121.5 . . ?
C25A C24A C23A 117.2(13) . . ?
C25A C24A H24A 121.4 . . ?
C23A C24A H24A 121.4 . . ?
C24 C25 F2 117.9(10) . . ?
C24 C25 C26 124.1(11) . . ?
F2 C25 C26 118.0(11) . . ?
F2A C25A C26A 120.8(17) . . ?
F2A C25A C24A 115.0(13) . . ?
C26A C25A C24A 124.1(16) . . ?
C25 C26 C21 117.7(11) . . ?
C25 C26 C16 127.1(10) . . ?
C21 C26 C16 115.0(9) . . ?
C25A C26A C21A 117.3(15) . . ?
C25A C26A C16A 127.9(14) . . ?
C21A C26A C16A 114.7(10) . . ?
N2 C32 C33 123.6(10) . . ?
N2 C32 H32 118.2 . . ?
C33 C32 H32 118.2 . . ?
N2A C32A C33A 119.3(11) . . ?
N2A C32A H32A 120.3 . . ?
C33A C32A H32A 120.3 . . ?
C34 C33 C32 118.2(10) . . ?
C34 C33 H33 120.9 . . ?
C32 C33 H33 120.9 . . ?
C34A C33A C32A 121.2(15) . . ?
C34A C33A H33A 119.4 . . ?
C32A C33A H33A 119.4 . . ?
C33 C34 C35 118.6(10) . . ?
C33 C34 H34 120.7 . . ?
C35 C34 H34 120.7 . . ?
C33A C34A C35A 119.9(13) . . ?
C33A C34A H34A 120.1 . . ?
C35A C34A H34A 120.1 . . ?
C36 C35 C34 120.7(10) . . ?
C36 C35 H35 119.6 . . ?
C34 C35 H35 119.6 . . ?
C34A C35A C36A 119.3(11) . . ?
C34A C35A H35A 120.4 . . ?
C36A C35A H35A 120.4 . . ?
C35 C36 N2 119.6(10) . . ?
C35 C36 C46 126.7(9) . . ?
N2 C36 C46 113.8(8) . . ?
N2A C36A C35A 119.8(13) . . ?
N2A C36A C46A 113.1(11) . . ?
C35A C36A C46A 127.1(11) . . ?
C42 C41 C46 119.9(9) . . ?
C42 C41 Ir1 126.5(7) . . ?
C46 C41 Ir1 113.6(7) . . ?
C42A C41A C46A 119.7(11) . . ?
C42A C41A Ir1A 127.5(11) . . ?
C46A C41A Ir1A 112.8(9) . . ?
C43 C42 C41 118.5(10) . . ?
C43 C42 H42 120.8 . . ?
C41 C42 H42 120.8 . . ?
C43A C42A C41A 120.1(16) . . ?
C43A C42A H42A 120.0 . . ?
C41A C42A H42A 120.0 . . ?
F3 C43 C42 118.4(9) . . ?
F3 C43 C44 117.6(9) . . ?
C42 C43 C44 124.0(10) . . ?
C42A C43A F3A 119.9(17) . . ?
C42A C43A C44A 121.5(16) . . ?
F3A C43A C44A 118.3(12) . . ?
C45 C44 C43 115.8(10) . . ?
C45 C44 H44 122.1 . . ?
C43 C44 H44 122.1 . . ?
C45A C44A C43A 116.9(12) . . ?
C45A C44A H44A 121.5 . . ?
C43A C44A H44A 121.5 . . ?
C44 C45 F4 116.5(9) . . ?
C44 C45 C46 124.8(10) . . ?
F4 C45 C46 118.5(10) . . ?
C44A C45A F4A 115.3(12) . . ?
C44A C45A C46A 122.7(17) . . ?
F4A C45A C46A 121.9(16) . . ?
C45 C46 C41 116.9(9) . . ?
C45 C46 C36 126.6(9) . . ?
C41 C46 C36 116.3(8) . . ?
C45A C46A C41A 118.8(14) . . ?
C45A C46A C36A 124.4(14) . . ?
C41A C46A C36A 116.9(9) . . ?
N3 C50 Ir1 165.6(9) . . ?
N3A C50A Ir1A 169.5(9) . . ?
C52A C51A C56A 124.7(9) . . ?
C52A C51A N3A 119.9(9) . . ?
C56A C51A N3A 115.4(9) . . ?
C52 C51 C56 125.6(10) . . ?
C52 C51 N3 118.4(10) . . ?
C56 C51 N3 116.0(10) . . ?
C53A C52A C51A 116.7(10) . . ?
C53A C52A C57A 122.0(10) . . ?
C51A C52A C57A 121.3(9) . . ?
C51 C52 C53 116.0(12) . . ?
C51 C52 C57 122.7(11) . . ?
C53 C52 C57 121.3(12) . . ?
C54A C53A C52A 121.0(11) . . ?
C54A C53A H53A 119.5 . . ?
C52A C53A H53A 119.5 . . ?
C52 C53 C54 121.4(13) . . ?
C52 C53 H53 119.3 . . ?
C54 C53 H53 119.3 . . ?
C53A C54A C55A 121.5(10) . . ?
C53A C54A H54A 119.3 . . ?
C55A C54A H54A 119.3 . . ?
C53 C54 C55 120.4(12) . . ?
C53 C54 H54 119.8 . . ?
C55 C54 H54 119.8 . . ?
C56A C55A C54A 118.6(11) . . ?
C56A C55A H55A 120.7 . . ?
C54A C55A H55A 120.7 . . ?
C56 C55 C54 119.8(12) . . ?
C56 C55 H55 120.1 . . ?
C54 C55 H55 120.1 . . ?
C55A C56A C51A 117.4(10) . . ?
C55A C56A C58A 120.6(10) . . ?
C51A C56A C58A 121.8(9) . . ?
C55 C56 C51 116.6(12) . . ?
C55 C56 C58 120.3(11) . . ?
C51 C56 C58 123.1(10) . . ?
C52A C57A H57A 109.5 . . ?
C52A C57A H57B 109.5 . . ?
H57A C57A H57B 109.5 . . ?
C52A C57A H57C 109.5 . . ?
H57A C57A H57C 109.5 . . ?
H57B C57A H57C 109.5 . . ?
C52A C57A H57D 109.5 . . ?
H57A C57A H57D 141.1 . . ?
H57B C57A H57D 56.3 . . ?
H57C C57A H57D 56.3 . . ?
C52A C57A H57E 109.5 . . ?
H57A C57A H57E 56.3 . . ?
H57B C57A H57E 141.1 . . ?
H57C C57A H57E 56.3 . . ?
H57D C57A H57E 109.5 . . ?
C52A C57A H57F 109.5 . . ?
H57A C57A H57F 56.3 . . ?
H57B C57A H57F 56.3 . . ?
H57C C57A H57F 141.1 . . ?
H57D C57A H57F 109.5 . . ?
H57E C57A H57F 109.5 . . ?
C52 C57 H57G 109.5 . . ?
C52 C57 H57H 109.5 . . ?
H57G C57 H57H 109.5 . . ?
C52 C57 H57I 109.5 . . ?
H57G C57 H57I 109.5 . . ?
H57H C57 H57I 109.5 . . ?
C52 C57 H57J 109.5 . . ?
H57G C57 H57J 141.1 . . ?
H57H C57 H57J 56.3 . . ?
H57I C57 H57J 56.3 . . ?
C52 C57 H57K 109.5 . . ?
H57G C57 H57K 56.3 . . ?
H57H C57 H57K 141.1 . . ?
H57I C57 H57K 56.3 . . ?
H57J C57 H57K 109.5 . . ?
C52 C57 H57L 109.5 . . ?
H57G C57 H57L 56.3 . . ?
H57H C57 H57L 56.3 . . ?
H57I C57 H57L 141.1 . . ?
H57J C57 H57L 109.5 . . ?
H57K C57 H57L 109.5 . . ?
C56A C58A H58A 109.5 . . ?
C56A C58A H58B 109.5 . . ?
H58A C58A H58B 109.5 . . ?
C56A C58A H58C 109.5 . . ?
H58A C58A H58C 109.5 . . ?
H58B C58A H58C 109.5 . . ?
C56A C58A H58D 109.5 . . ?
H58A C58A H58D 141.1 . . ?
H58B C58A H58D 56.3 . . ?
H58C C58A H58D 56.3 . . ?
C56A C58A H58E 109.5 . . ?
H58A C58A H58E 56.3 . . ?
H58B C58A H58E 141.1 . . ?
H58C C58A H58E 56.3 . . ?
H58D C58A H58E 109.5 . . ?
C56A C58A H58F 109.5 . . ?
H58A C58A H58F 56.3 . . ?
H58B C58A H58F 56.3 . . ?
H58C C58A H58F 141.1 . . ?
H58D C58A H58F 109.5 . . ?
H58E C58A H58F 109.5 . . ?
C56 C58 H58G 109.5 . . ?
C56 C58 H58H 109.5 . . ?
H58G C58 H58H 109.5 . . ?
C56 C58 H58I 109.5 . . ?
H58G C58 H58I 109.5 . . ?
H58H C58 H58I 109.5 . . ?
C56 C58 H58J 109.5 . . ?
H58G C58 H58J 141.1 . . ?
H58H C58 H58J 56.3 . . ?
H58I C58 H58J 56.3 . . ?
C56 C58 H58K 109.5 . . ?
H58G C58 H58K 56.3 . . ?
H58H C58 H58K 141.1 . . ?
H58I C58 H58K 56.3 . . ?
H58J C58 H58K 109.5 . . ?
C56 C58 H58L 109.5 . . ?
H58G C58 H58L 56.3 . . ?
H58H C58 H58L 56.3 . . ?
H58I C58 H58L 141.1 . . ?
H58J C58 H58L 109.5 . . ?
H58K C58 H58L 109.5 . . ?
C62A C61A H61A 109.5 . . ?
C62A C61A H61B 109.5 . . ?
H61A C61A H61B 109.5 . . ?
C62A C61A H61C 109.5 . . ?
H61A C61A H61C 109.5 . . ?
H61B C61A H61C 109.5 . . ?
C62A C61A H61D 109.5 . . ?
H61A C61A H61D 141.1 . . ?
H61B C61A H61D 56.3 . . ?
H61C C61A H61D 56.3 . . ?
C62A C61A H61E 109.5 . . ?
H61A C61A H61E 56.3 . . ?
H61B C61A H61E 141.1 . . ?
H61C C61A H61E 56.3 . . ?
H61D C61A H61E 109.5 . . ?
C62A C61A H61F 109.5 . . ?
H61A C61A H61F 56.3 . . ?
H61B C61A H61F 56.3 . . ?
H61C C61A H61F 141.1 . . ?
H61D C61A H61F 109.5 . . ?
H61E C61A H61F 109.5 . . ?
C62 C61 H61G 109.5 . . ?
C62 C61 H61H 109.5 . . ?
H61G C61 H61H 109.5 . . ?
C62 C61 H61I 109.5 . . ?
H61G C61 H61I 109.5 . . ?
H61H C61 H61I 109.5 . . ?
C62 C61 H61J 109.5 . . ?
H61G C61 H61J 141.1 . . ?
H61H C61 H61J 56.3 . . ?
H61I C61 H61J 56.3 . . ?
C62 C61 H61K 109.5 . . ?
H61G C61 H61K 56.3 . . ?
H61H C61 H61K 141.1 . . ?
H61I C61 H61K 56.3 . . ?
H61J C61 H61K 109.5 . . ?
C62 C61 H61L 109.5 . . ?
H61G C61 H61L 56.3 . . ?
H61H C61 H61L 56.3 . . ?
H61I C61 H61L 141.1 . . ?
H61J C61 H61L 109.5 . . ?
H61K C61 H61L 109.5 . . ?
C62B C61B H61M 109.5 . . ?
C62B C61B H61N 109.5 . . ?
H61M C61B H61N 109.5 . . ?
C62B C61B H61O 109.5 . . ?
H61M C61B H61O 109.5 . . ?
H61N C61B H61O 109.5 . . ?
C62B C61B H61P 109.5 . . ?
H61M C61B H61P 141.1 . . ?
H61N C61B H61P 56.3 . . ?
H61O C61B H61P 56.3 . . ?
C62B C61B H61Q 109.5 . . ?
H61M C61B H61Q 56.3 . . ?
H61N C61B H61Q 141.1 . . ?
H61O C61B H61Q 56.3 . . ?
H61P C61B H61Q 109.5 . . ?
C62B C61B H61R 109.5 . . ?
H61M C61B H61R 56.3 . . ?
H61N C61B H61R 56.3 . . ?
H61O C61B H61R 141.1 . . ?
H61P C61B H61R 109.5 . . ?
H61Q C61B H61R 109.5 . . ?
N5A C62A C63A 109.4(8) . . ?
N5A C62A C61A 121.0(12) . . ?
C63A C62A C61A 129.6(12) . . ?
N5 C62 C63 107.7(11) . . ?
N5 C62 C61 124.4(16) . . ?
C63 C62 C61 127.9(15) . . ?
N5B C62B C63B 111.4(12) . . ?
N5B C62B C61B 123.6(17) . . ?
C63B C62B C61B 124.8(16) . . ?
C64A C63A C62A 107.4(9) . . ?
C64A C63A H63A 126.3 . . ?
C62A C63A H63A 126.3 . . ?
C62 C63 C64 107.8(11) . . ?
C62 C63 H63 126.1 . . ?
C64 C63 H63 126.1 . . ?
C64B C63B C62B 106.2(12) . . ?
C64B C63B H63B 126.9 . . ?
C62B C63B H63B 126.9 . . ?
C63A C64A C66A 106.8(8) . . ?
C63A C64A C65A 124.0(9) . . ?
C66A C64A C65A 129.2(9) . . ?
C66 C64 C63 106.8(10) . . ?
C66 C64 C65 128.1(14) . . ?
C63 C64 C65 125.1(13) . . ?
C63B C64B C66B 106.3(11) . . ?
C63B C64B C65B 126.9(14) . . ?
C66B C64B C65B 126.6(15) . . ?
C64A C65A H65A 109.5 . . ?
C64A C65A H65B 109.5 . . ?
H65A C65A H65B 109.5 . . ?
C64A C65A H65C 109.5 . . ?
H65A C65A H65C 109.5 . . ?
H65B C65A H65C 109.5 . . ?
C64A C65A H65D 109.5 . . ?
H65A C65A H65D 141.1 . . ?
H65B C65A H65D 56.3 . . ?
H65C C65A H65D 56.3 . . ?
C64A C65A H65E 109.5 . . ?
H65A C65A H65E 56.3 . . ?
H65B C65A H65E 141.1 . . ?
H65C C65A H65E 56.3 . . ?
H65D C65A H65E 109.5 . . ?
C64A C65A H65F 109.5 . . ?
H65A C65A H65F 56.3 . . ?
H65B C65A H65F 56.3 . . ?
H65C C65A H65F 141.1 . . ?
H65D C65A H65F 109.5 . . ?
H65E C65A H65F 109.5 . . ?
C64 C65 H65G 109.5 . . ?
C64 C65 H65H 109.5 . . ?
H65G C65 H65H 109.5 . . ?
C64 C65 H65I 109.5 . . ?
H65G C65 H65I 109.5 . . ?
H65H C65 H65I 109.5 . . ?
C64 C65 H65J 109.5 . . ?
H65G C65 H65J 141.1 . . ?
H65H C65 H65J 56.3 . . ?
H65I C65 H65J 56.3 . . ?
C64 C65 H65K 109.5 . . ?
H65G C65 H65K 56.3 . . ?
H65H C65 H65K 141.1 . . ?
H65I C65 H65K 56.3 . . ?
H65J C65 H65K 109.5 . . ?
C64 C65 H65L 109.5 . . ?
H65G C65 H65L 56.3 . . ?
H65H C65 H65L 56.3 . . ?
H65I C65 H65L 141.1 . . ?
H65J C65 H65L 109.5 . . ?
H65K C65 H65L 109.5 . . ?
C64B C65B H65M 109.5 . . ?
C64B C65B H65N 109.5 . . ?
H65M C65B H65N 109.5 . . ?
C64B C65B H65O 109.5 . . ?
H65M C65B H65O 109.5 . . ?
H65N C65B H65O 109.5 . . ?
C64B C65B H65P 109.5 . . ?
H65M C65B H65P 141.1 . . ?
H65N C65B H65P 56.3 . . ?
H65O C65B H65P 56.3 . . ?
C64B C65B H65Q 109.5 . . ?
H65M C65B H65Q 56.3 . . ?
H65N C65B H65Q 141.1 . . ?
H65O C65B H65Q 56.3 . . ?
H65P C65B H65Q 109.5 . . ?
C64B C65B H65R 109.5 . . ?
H65M C65B H65R 56.3 . . ?
H65N C65B H65R 56.3 . . ?
H65O C65B H65R 141.1 . . ?
H65P C65B H65R 109.5 . . ?
H65Q C65B H65R 109.5 . . ?
N5A C66A C67A 119.5(9) . . ?
N5A C66A C64A 108.0(8) . . ?
C67A C66A C64A 132.4(9) . . ?
N5 C66 C67 119.6(11) . . ?
N5 C66 C64 108.5(10) . . ?
C67 C66 C64 130.8(13) . . ?
C67 C66B N5B 114.9(12) . . ?
C67 C66B C64B 133.1(13) . . ?
N5B C66B C64B 110.6(11) . . ?
C68A C67A C66A 122.2(9) . . ?
C68A C67A C81A 118.2(9) . . ?
C66A C67A C81A 119.5(9) . . ?
C68 C67 C66B 123.8(10) . . ?
C68 C67 C66 120.0(10) . . ?
C68 C67 C81 116.4(8) . . ?
C66B C67 C81 115.9(10) . . ?
C66 C67 C81 121.6(10) . . ?
C67A C68A N6A 119.1(9) . . ?
C67A C68A C70A 131.6(9) . . ?
N6A C68A C70A 109.1(8) . . ?
C67 C68 N6 118.4(8) . . ?
C67 C68 C70 131.7(8) . . ?
N6 C68 C70 109.7(7) . . ?
C70A C69A H69A 109.5 . . ?
C70A C69A H69B 109.5 . . ?
H69A C69A H69B 109.5 . . ?
C70A C69A H69C 109.5 . . ?
H69A C69A H69C 109.5 . . ?
H69B C69A H69C 109.5 . . ?
C70A C69A H69D 109.5 . . ?
H69A C69A H69D 141.1 . . ?
H69B C69A H69D 56.3 . . ?
H69C C69A H69D 56.3 . . ?
C70A C69A H69E 109.5 . . ?
H69A C69A H69E 56.3 . . ?
H69B C69A H69E 141.1 . . ?
H69C C69A H69E 56.3 . . ?
H69D C69A H69E 109.5 . . ?
C70A C69A H69F 109.5 . . ?
H69A C69A H69F 56.3 . . ?
H69B C69A H69F 56.3 . . ?
H69C C69A H69F 141.1 . . ?
H69D C69A H69F 109.5 . . ?
H69E C69A H69F 109.5 . . ?
C70 C69 H69G 109.5 . . ?
C70 C69 H69H 109.5 . . ?
H69G C69 H69H 109.5 . . ?
C70 C69 H69I 109.5 . . ?
H69G C69 H69I 109.5 . . ?
H69H C69 H69I 109.5 . . ?
C70 C69 H69J 109.5 . . ?
H69G C69 H69J 141.1 . . ?
H69H C69 H69J 56.3 . . ?
H69I C69 H69J 56.3 . . ?
C70 C69 H69K 109.5 . . ?
H69G C69 H69K 56.3 . . ?
H69H C69 H69K 141.1 . . ?
H69I C69 H69K 56.3 . . ?
H69J C69 H69K 109.5 . . ?
C70 C69 H69L 109.5 . . ?
H69G C69 H69L 56.3 . . ?
H69H C69 H69L 56.3 . . ?
H69I C69 H69L 141.1 . . ?
H69J C69 H69L 109.5 . . ?
H69K C69 H69L 109.5 . . ?
C71 C70 C68 105.4(7) . . ?
C71 C70 C69 123.2(8) . . ?
C68 C70 C69 131.4(8) . . ?
C68A C70A C71A 106.7(9) . . ?
C68A C70A C69A 131.5(10) . . ?
C71A C70A C69A 121.8(10) . . ?
C72 C71 C70 108.6(8) . . ?
C72 C71 H71 125.7 . . ?
C70 C71 H71 125.7 . . ?
C72A C71A C70A 107.7(10) . . ?
C72A C71A H71A 126.1 . . ?
C70A C71A H71A 126.1 . . ?
N6 C72 C71 108.9(8) . . ?
N6 C72 C73 120.8(10) . . ?
C71 C72 C73 130.2(10) . . ?
N6A C72A C71A 108.6(9) . . ?
N6A C72A C73A 122.1(13) . . ?
C71A C72A C73A 128.8(13) . . ?
C72 C73 H73A 109.5 . . ?
C72 C73 H73B 109.5 . . ?
H73A C73 H73B 109.5 . . ?
C72 C73 H73C 109.5 . . ?
H73A C73 H73C 109.5 . . ?
H73B C73 H73C 109.5 . . ?
C72 C73 H73D 109.5 . . ?
H73A C73 H73D 141.1 . . ?
H73B C73 H73D 56.3 . . ?
H73C C73 H73D 56.3 . . ?
C72 C73 H73E 109.5 . . ?
H73A C73 H73E 56.3 . . ?
H73B C73 H73E 141.1 . . ?
H73C C73 H73E 56.3 . . ?
H73D C73 H73E 109.5 . . ?
C72 C73 H73F 109.5 . . ?
H73A C73 H73F 56.3 . . ?
H73B C73 H73F 56.3 . . ?
H73C C73 H73F 141.1 . . ?
H73D C73 H73F 109.5 . . ?
H73E C73 H73F 109.5 . . ?
C72A C73A H73G 109.5 . . ?
C72A C73A H73H 109.5 . . ?
H73G C73A H73H 109.5 . . ?
C72A C73A H73I 109.5 . . ?
H73G C73A H73I 109.5 . . ?
H73H C73A H73I 109.5 . . ?
C72A C73A H73J 109.5 . . ?
H73G C73A H73J 141.1 . . ?
H73H C73A H73J 56.3 . . ?
H73I C73A H73J 56.3 . . ?
C72A C73A H73K 109.5 . . ?
H73G C73A H73K 56.3 . . ?
H73H C73A H73K 141.1 . . ?
H73I C73A H73K 56.3 . . ?
H73J C73A H73K 109.5 . . ?
C72A C73A H73L 109.5 . . ?
H73G C73A H73L 56.3 . . ?
H73H C73A H73L 56.3 . . ?
H73I C73A H73L 141.1 . . ?
H73J C73A H73L 109.5 . . ?
H73K C73A H73L 109.5 . . ?
C86 C81 C82 118.0(10) . . ?
C86 C81 C67 122.9(11) . . ?
C82 C81 C67 118.8(11) . . ?
C82A C81A C86A 115.7(9) . . ?
C82A C81A C67A 124.9(10) . . ?
C86A C81A C67A 119.0(10) . . ?
C83A C82A C81A 121.4(10) . . ?
C83A C82A H82A 119.3 . . ?
C81A C82A H82A 119.3 . . ?
C83 C82 C81 119.2(11) . . ?
C83 C82 H82 120.4 . . ?
C81 C82 H82 120.4 . . ?
N4 C83 C82 124.0(10) . . ?
N4 C83 H83 118.0 . . ?
C82 C83 H83 118.0 . . ?
N4A C83A C82A 122.8(9) . . ?
N4A C83A H83A 118.6 . . ?
C82A C83A H83A 118.6 . . ?
N4 C85 C86 124.8(11) . . ?
N4 C85 H85 117.6 . . ?
C86 C85 H85 117.6 . . ?
N4A C85A C86A 123.6(10) . . ?
N4A C85A H85A 118.2 . . ?
C86A C85A H85A 118.2 . . ?
C85 C86 C81 118.0(10) . . ?
C85 C86 H86 121.0 . . ?
C81 C86 H86 121.0 . . ?
C85A C86A C81A 119.9(10) . . ?
C85A C86A H86A 120.1 . . ?
C81A C86A H86A 120.1 . . ?
F6A B1A F5A 108.2(13) . . ?
F6A B1A N6A 112.2(11) . . ?
F5A B1A N6A 109.4(11) . . ?
F6A B1A N5A 109.2(10) . . ?
F5A B1A N5A 109.8(11) . . ?
N6A B1A N5A 107.9(10) . . ?
F5 B1 F6 106.3(14) . . ?
F5 B1 N6 115.4(12) . . ?
F6 B1 N6 107.9(11) . . ?
F5 B1 N5 105.9(12) . . ?
F6 B1 N5 116.4(13) . . ?
N6 B1 N5 105.3(11) . . ?
F6B B1B F5B 105.2(15) . . ?
F6B B1B N5B 113.4(13) . . ?
F5B B1B N5B 103.5(12) . . ?
F6B B1B N6 116.7(12) . . ?
F5B B1B N6 110.7(12) . . ?
N5B B1B N6 106.6(12) . . ?

_refine_diff_density_max         3.296
_refine_diff_density_min         -3.196
_refine_diff_density_rms         0.245

# SQUEEZE RESULTS (Version =  50315)
# Note: Data are Listed for all Voids in the P1 Unit Cell
# i.e. Centre of Gravity, Solvent Accessible Volume,
# Recovered number of Electrons in the Void and
# Details about the Squeezed Material
loop_
_platon_squeeze_void_nr
_platon_squeeze_void_average_x
_platon_squeeze_void_average_y
_platon_squeeze_void_average_z
_platon_squeeze_void_volume
_platon_squeeze_void_count_electrons
_platon_squeeze_void_content
1 0.000 0.500 0.000 494 140 ' '
2 0.000 0.500 0.500 512 111 ' '
3 0.500 0.000 0.500 495 140 ' '
4 0.164 0.871 0.597 28 3 ' '
5 0.500 1.000 1.000 513 112 ' '
6 0.155 0.115 0.017 18 -1 ' '
7 0.336 0.371 0.903 28 3 ' '
8 0.344 0.615 0.483 18 -1 ' '
9 0.664 0.628 0.097 28 3 ' '
10 0.655 0.385 0.517 19 -1 ' '
11 0.836 0.128 0.403 28 3 ' '
12 0.844 0.885 0.983 18 -1 ' '
_platon_squeeze_void_probe_radius 1.20
_platon_squeeze_details          ?


_shelx_res_file                  
; 
  
    kc4_sq.res created by SHELXL-2014/7 
  
  
TITL kc4_a.res in P2(1)/n 
REM Old TITL kc4 in P2(1)/n 
  
REM SHELXT solution in P2(1)/n 
REM R1 0.187,  Rweak 0.015,  Alpha 0.051,  Orientation as input 
REM Formula found by SHELXT:  C106 B5 N24 F19 P2 Ir2 
  
CELL  0.71073  18.5124  18.6859  32.0971   90.000   91.307   90.000 
ZERR    8.000   0.0046   0.0046   0.0079    0.000    0.003    0.000 
LATT  1 
SYMM 1/2-X, 1/2+Y, 1/2-Z 
SFAC C H B N F P IR 
UNIT 392 312 8 48 96 8 8 
TEMP -150.080 
SIZE 0.04 0.17 0.29 
L.S. 16 
BOND $H 
FMAP 2 
PLAN 20 
eadp c65a c65 c65b 
eadp n5 n5b 
eadp c61 c61b 
simu 0.01 0.02 
delu 0.002 0.002 
sadi c61 c62 c64 c65 c69 c70 c72 c73 = 
 C61A C62A C64A C65A C69A C70A C72A C73A = 
 C61B C62B C64B C65B 
sadi c62 c63 c63 c64 c64 c66 c66 c67 c67 c68 c68 c70 = 
 C70 C71 C71 C72 = 
 C62A C63A C63A C64A C64A C66A C66A C67A C67A C68A = 
 C68A C70A C70A C71A C71A C72A = 
 C62B C63B C63B C64B C64B C66B C66B C67 
sadi c62 n5 c66 n5 c68 n6 c72 n6 = 
 C62A N5A C66A N5A C68A N6A C72A N6A = 
 C62B N5B C66B N5B 
sadi n5 b1 n6 b1 n5a b1a n6a b1a n5b b1b n6 b1b 
sadi b1 f5 b1 f6 b1a f5a b1a f6a b1b f5b b1b f6b 
sadi 0.04 c65 c63 c61 c63 c65 c66 c69 c68 c69 c71 c73 c71 = 
 C65A C63A C61A C63A C65A C66A C69A C68A C69A C71A = 
 C73A C71A C65B C63B C61B C63B C65B C66B 
sadi 0.04 c62 c64 c63 c66 c66 c68 c67 c70 c68 c71 c70 c72 = 
 C62A C64A C63A C66A C66A C68A C67A C70A C68A C71A = 
 C70A C72A C62B C64B C63B C66B C66B C68 
sadi 0.04 n5 c63 n5 c64 n5 c67 n6 c67 n6 c71 n6 c70 = 
 N5A C63A N5A C64A N5A C67A N6A C67A N6A C71A N6A C70A = 
 N5B C63B N5B C64B N5B C67 
sadi 0.04 f5 f6 f5a f6a f5b f6b 
sadi 0.04 f5 n5 f5 n6 f6 n5 f6 n6 = 
 F5A N5A F5A N6A F6A N5A F6A N6A F5 N5B F6 N5B = 
 F5B N5B F5B N6 F6B N5B F6B N6 
sadi 0.04 c62 b1 c66 b1 c72 b1 c68 b1 = 
 C62A B1A C66A B1A C72A B1A C68A B1A = 
 C62B B1B C66B B1B 
FLAT c61 c62 c63 c64 c65 c66 n5 
FLAT c61b c62b c63b c64b c65b c66b n5b 
ABIN 
acta 
WGHT    0.103100  138.218582 
FVAR       0.09167   0.52249 
IR1   7    2.106687    0.879544   -0.835661    11.00000    0.02076    0.03242 = 
         0.02857    0.00406   -0.00173   -0.00226 
IR1A  7    0.119963    0.604407    0.672216    11.00000    0.02891    0.04122 = 
         0.02867   -0.00457    0.00340   -0.01332 
P1S   6    0.512704    0.878149    0.738124    11.00000    0.02547    0.03647 = 
         0.04250   -0.00939   -0.00033   -0.00063 
P2S   6    0.492533    0.371975    0.759355    11.00000    0.02967    0.03690 = 
         0.05516    0.00756   -0.00229    0.00226 
F1S   5    0.449382    0.923552    0.716298    11.00000    0.04144    0.04785 = 
         0.05180   -0.00812   -0.01326    0.00552 
F1    5    2.259403    0.777424   -0.965954    11.00000    0.05382    0.08012 = 
         0.04711   -0.01384    0.01448    0.00088 
F1A   5    0.282781    0.452022    0.564609    11.00000    0.07528    0.15293 = 
         0.08393   -0.06532    0.01389    0.01445 
F2S   5    0.506203    0.821102    0.700844    11.00000    0.03885    0.04944 = 
         0.04973   -0.01794   -0.00484    0.00058 
F2    5    2.098207    0.967047   -0.992960    11.00000    0.07149    0.09048 = 
         0.03822    0.02518   -0.00947   -0.00346 
F2A   5    0.146136    0.642636    0.509823    11.00000    0.17400    0.11528 = 
         0.03194    0.00164    0.00381   -0.03644 
F3S   5    0.518486    0.935052    0.776043    11.00000    0.04147    0.03633 = 
         0.04929   -0.01187   -0.00971    0.00042 
F3    5    2.239409    1.139894   -0.818933    11.00000    0.04354    0.03216 = 
         0.06990   -0.00605    0.00122   -0.00725 
F3A   5    0.290965    0.843191    0.669803    11.00000    0.12425    0.08199 = 
         0.08519   -0.03675    0.02642   -0.07171 
F4S   5    0.453480    0.834454    0.763706    11.00000    0.03293    0.05050 = 
         0.05169   -0.00592   -0.00093   -0.01221 
F4    5    2.369385    0.937357   -0.773216    11.00000    0.02544    0.05631 = 
         0.07560   -0.00809   -0.01396    0.00289 
F4A   5    0.387359    0.636513    0.733232    11.00000    0.03599    0.14062 = 
         0.11995   -0.04997   -0.01178   -0.02177 
F5S   5    0.576624    0.832170    0.759906    11.00000    0.03250    0.04422 = 
         0.05789   -0.01352   -0.00899    0.00552 
F5A   5    0.130294    0.724304    0.976202    11.00000    0.11475    0.22885 = 
         0.13403   -0.11141   -0.05441    0.02010 
PART   -1 
F5    5    2.140821    0.919090   -0.519916    21.00000    0.10317    0.08206 = 
         0.03472   -0.00918    0.00000    0.01303 
PART   -2 
F5B   5    2.091277    0.875543   -0.511897   -21.00000    0.10461    0.07977 = 
         0.03628    0.00209    0.00429    0.02419 
PART   0 
F6A   5    0.050811    0.636592    0.993658    11.00000    0.17685    0.24922 = 
         0.05401    0.03835    0.03295    0.07782 
PART   -1 
F6    5    2.076927    0.817571   -0.515319    21.00000    0.09139    0.08822 = 
         0.04931    0.02210    0.01105    0.01665 
PART   -2 
F6B   5    2.054819    0.764989   -0.531516   -21.00000    0.08156    0.08065 = 
         0.03859    0.01628    0.00455    0.01386 
PART   0 
F7S   5    0.443628    0.351043    0.719359    11.00000    0.04859    0.04672 = 
         0.06185    0.00773   -0.01416    0.00152 
F8S   5    0.558803    0.392218    0.730038    11.00000    0.04453    0.04431 = 
         0.07741    0.01031    0.01209   -0.00573 
F9S   5    0.542366    0.394799    0.799261    11.00000    0.04970    0.04195 = 
         0.06831    0.00728   -0.01804    0.00059 
F10S  5    0.463439    0.453700    0.755781    11.00000    0.03583    0.03717 = 
         0.07277    0.01191   -0.00858    0.00030 
F11S  5    0.522408    0.290853    0.763258    11.00000    0.03450    0.03852 = 
         0.06181    0.00902   -0.00078    0.00343 
F12S  5    0.426618    0.353465    0.789340    11.00000    0.03927    0.04351 = 
         0.06862    0.01290    0.00837    0.00518 
F21S  5    0.571938    0.922971    0.712955    11.00000    0.04247    0.06742 = 
         0.05367   -0.00180    0.00047   -0.02116 
N1    4    2.041231    0.956067   -0.863924    11.00000    0.02894    0.03132 = 
         0.03733    0.00594   -0.00910   -0.00205 
N1A   4    0.068048    0.680436    0.634250    11.00000    0.07055    0.03519 = 
         0.03403    0.00197   -0.00763   -0.01687 
N2    4    2.184310    0.809717   -0.811574    11.00000    0.02515    0.03523 = 
         0.03369    0.00276   -0.00476    0.00207 
N2A   4    0.185044    0.533294    0.704815    11.00000    0.01974    0.05926 = 
         0.03803   -0.00761    0.00221   -0.00241 
N3A   4   -0.010916    0.507412    0.640571    11.00000    0.02703    0.02883 = 
         0.03118    0.00218   -0.00361   -0.00473 
N3    4    1.991956    0.771422   -0.874652    11.00000    0.03110    0.03346 = 
         0.03836    0.00861   -0.00597   -0.00954 
N4    4    2.071539    0.888928   -0.771037    11.00000    0.01806    0.04324 = 
         0.03121    0.00705   -0.00085   -0.00086 
N4A   4    0.078610    0.634706    0.734239    11.00000    0.02280    0.03516 = 
         0.03092   -0.00184    0.00274   -0.01006 
N5A   4    0.024191    0.705533    0.932517    11.00000    0.06426    0.09206 = 
         0.03942   -0.01807    0.00651   -0.00764 
PART   -1 
N5    4    2.041635    0.913637   -0.565656    21.00000    0.07554    0.06815 = 
         0.04215    0.00548    0.01246    0.02057 
PART   -2 
N5B   4    2.014129    0.872557   -0.569835   -21.00000    0.07554    0.06815 = 
         0.04215    0.00548    0.01246    0.02057 
PART   0 
N6    4    2.140768    0.832789   -0.577770    11.00000    0.06904    0.05165 = 
         0.03638    0.00359   -0.00275    0.01424 
N6A   4    0.125170    0.619221    0.933262    11.00000    0.07978    0.10961 = 
         0.04360    0.00480   -0.00814    0.00864 
C12   1    1.991091    0.994815   -0.843521    11.00000    0.03498    0.03512 = 
         0.04445   -0.00101   -0.01242    0.00391 
AFIX  43 
H12   2    1.984926    0.985627   -0.814710    11.00000   -1.20000 
AFIX   0 
C12A  1    0.027099    0.729750    0.647840    11.00000    0.10421    0.03403 = 
         0.04492    0.00132   -0.01237    0.00039 
AFIX  43 
H12A  2    0.016664    0.730510    0.676679    11.00000   -1.20000 
AFIX   0 
C13   1    1.948434    1.046968   -0.862337    11.00000    0.04647    0.03471 = 
         0.05283   -0.00162   -0.01634    0.00869 
AFIX  43 
H13   2    1.913301    1.072862   -0.847360    11.00000   -1.20000 
AFIX   0 
C13A  1   -0.002972    0.782590    0.622090    11.00000    0.13385    0.04655 = 
         0.05445    0.00914   -0.01526    0.01009 
AFIX  43 
H13A  2   -0.031580    0.820080    0.633007    11.00000   -1.20000 
AFIX   0 
C14   1    1.959991    1.059421   -0.904719    11.00000    0.04925    0.04288 = 
         0.05403    0.00680   -0.02008    0.00170 
AFIX  43 
H14   2    1.932184    1.094542   -0.919259    11.00000   -1.20000 
AFIX   0 
C14A  1    0.010329    0.778144    0.581027    11.00000    0.15015    0.06279 = 
         0.05251    0.01648   -0.01560   -0.00212 
AFIX  43 
H14A  2   -0.014501    0.809307    0.562209    11.00000   -1.20000 
AFIX   0 
C15   1    2.012362    1.020282   -0.925679    11.00000    0.04511    0.04772 = 
         0.04443    0.01502   -0.01387   -0.00347 
AFIX  43 
H15   2    2.019432    1.028670   -0.954492    11.00000   -1.20000 
AFIX   0 
C15A  1    0.059920    0.728656    0.565374    11.00000    0.13388    0.06227 = 
         0.03781    0.01261   -0.00450   -0.02147 
AFIX  43 
H15A  2    0.072458    0.729200    0.536839    11.00000   -1.20000 
AFIX   0 
C16   1    2.053475    0.970110   -0.905176    11.00000    0.03499    0.03529 = 
         0.03490    0.00715   -0.01366   -0.00942 
C16A  1    0.090104    0.678923    0.592758    11.00000    0.08835    0.05165 = 
         0.03386    0.00364   -0.00464   -0.02945 
C21   1    2.142031    0.871781   -0.894860    11.00000    0.02274    0.04177 = 
         0.02729    0.00076   -0.00542   -0.00892 
C21A  1    0.162211    0.576697    0.616478    11.00000    0.04520    0.05810 = 
         0.03127   -0.01292    0.00888   -0.02559 
C22   1    2.192776    0.823628   -0.909497    11.00000    0.03490    0.04480 = 
         0.03224   -0.00253    0.00227   -0.00616 
AFIX  43 
H22   2    2.215420    0.790254   -0.891087    11.00000   -1.20000 
AFIX   0 
C22A  1    0.209124    0.522071    0.609903    11.00000    0.04557    0.08065 = 
         0.04454   -0.02547    0.01270   -0.01514 
AFIX  43 
H22A  2    0.225121    0.493725    0.632886    11.00000   -1.20000 
AFIX   0 
C23   1    2.210029    0.824970   -0.951645    11.00000    0.03685    0.06040 = 
         0.03626   -0.00264    0.00822   -0.01056 
C23A  1    0.234022    0.506782    0.570848    11.00000    0.05685    0.09995 = 
         0.05058   -0.03734    0.01676   -0.02002 
C24   1    2.178780    0.872031   -0.979886    11.00000    0.04690    0.07077 = 
         0.03182    0.00354    0.00463   -0.01582 
AFIX  43 
H24   2    2.191466    0.871902   -1.008399    11.00000   -1.20000 
AFIX   0 
C24A  1    0.212941    0.549188    0.536553    11.00000    0.08369    0.10854 = 
         0.04246   -0.03039    0.01777   -0.04192 
AFIX  43 
H24A  2    0.231338    0.540758    0.509603    11.00000   -1.20000 
AFIX   0 
C25   1    2.129209    0.918431   -0.965158    11.00000    0.05035    0.06200 = 
         0.02856    0.00662   -0.00826   -0.00970 
C25A  1    0.164589    0.603377    0.543627    11.00000    0.09729    0.08563 = 
         0.03150   -0.01030    0.00871   -0.04100 
C26   1    2.109808    0.922456   -0.923459    11.00000    0.03577    0.04567 = 
         0.02971    0.00537   -0.00823   -0.00952 
C26A  1    0.140173    0.621327    0.582132    11.00000    0.07035    0.06126 = 
         0.03241   -0.00369    0.00831   -0.03888 
C32   1    2.175836    0.739268   -0.807640    11.00000    0.02595    0.03541 = 
         0.03915    0.00483    0.00170    0.00279 
AFIX  43 
H32   2    2.130729    0.718979   -0.815982    11.00000   -1.20000 
AFIX   0 
C32A  1    0.162457    0.465266    0.715057    11.00000    0.03378    0.05665 = 
         0.05038    0.00283   -0.00813    0.00228 
AFIX  43 
H32A  2    0.114284    0.450537    0.708862    11.00000   -1.20000 
AFIX   0 
C33   1    2.229812    0.693396   -0.791867    11.00000    0.02892    0.03902 = 
         0.04658    0.00826    0.00402    0.00699 
AFIX  43 
H33   2    2.221453    0.643417   -0.789488    11.00000   -1.20000 
AFIX   0 
C33A  1    0.210635    0.418777    0.734420    11.00000    0.03669    0.07643 = 
         0.05789    0.00772   -0.00564    0.01279 
AFIX  43 
H33A  2    0.195825    0.371243    0.740334    11.00000   -1.20000 
AFIX   0 
C34   1    2.296160    0.723211   -0.779759    11.00000    0.02954    0.04842 = 
         0.05185    0.00459   -0.00288    0.00945 
AFIX  43 
H34   2    2.334396    0.693837   -0.769383    11.00000   -1.20000 
AFIX   0 
C34A  1    0.279153    0.439982    0.745199    11.00000    0.03737    0.09897 = 
         0.06070   -0.01133   -0.01185    0.01805 
AFIX  43 
H34A  2    0.310919    0.407983    0.759527    11.00000   -1.20000 
AFIX   0 
C35   1    2.305302    0.798758   -0.783307    11.00000    0.02324    0.04909 = 
         0.04198    0.00210   -0.00328    0.00417 
AFIX  43 
H35   2    2.349961    0.819984   -0.774959    11.00000   -1.20000 
AFIX   0 
C35A  1    0.302170    0.508078    0.735218    11.00000    0.02306    0.10353 = 
         0.05793   -0.02419   -0.00529    0.00622 
AFIX  43 
H35A  2    0.350518    0.522370    0.741295    11.00000   -1.20000 
AFIX   0 
C36   1    2.249984    0.841314   -0.798730    11.00000    0.02054    0.04043 = 
         0.03225   -0.00470    0.00013    0.00362 
C36A  1    0.253231    0.556029    0.715954    11.00000    0.02564    0.08183 = 
         0.04471   -0.02134   -0.00386   -0.00705 
C41   1    2.187619    0.952049   -0.821583    11.00000    0.02319    0.03479 = 
         0.02774   -0.00054   -0.00052   -0.00451 
C41A  1    0.211214    0.668111    0.682501    11.00000    0.04031    0.06583 = 
         0.03276   -0.01689    0.01419   -0.02945 
C42   1    2.184499    1.027019   -0.827295    11.00000    0.03044    0.03404 = 
         0.03874   -0.00171   -0.00086   -0.00481 
AFIX  43 
H42   2    2.143171    1.048873   -0.839933    11.00000   -1.20000 
AFIX   0 
C42A  1    0.220626    0.737580    0.670880    11.00000    0.06169    0.06591 = 
         0.04582   -0.02151    0.02335   -0.03935 
AFIX  43 
H42A  2    0.184010    0.761403    0.654973    11.00000   -1.20000 
AFIX   0 
C43   1    2.243025    1.067844   -0.814054    11.00000    0.03535    0.03321 = 
         0.04557   -0.00233   -0.00270   -0.00671 
C43A  1    0.281484    0.772348    0.681864    11.00000    0.07299    0.08051 = 
         0.06140   -0.03593    0.02669   -0.05101 
C44   1    2.305666    1.039476   -0.795154    11.00000    0.02955    0.04370 = 
         0.04742   -0.00962   -0.00171   -0.00457 
AFIX  43 
H44   2    2.344917    1.068898   -0.786246    11.00000   -1.20000 
AFIX   0 
C44A  1    0.341427    0.735933    0.702230    11.00000    0.05865    0.10771 = 
         0.07285   -0.05024    0.01986   -0.04968 
AFIX  43 
H44A  2    0.386357    0.759237    0.707383    11.00000   -1.20000 
AFIX   0 
C45   1    2.306785    0.966528   -0.790313    11.00000    0.02372    0.04482 = 
         0.04380   -0.00544   -0.00533   -0.00057 
C45A  1    0.330798    0.668374    0.713412    11.00000    0.04002    0.10522 = 
         0.06603   -0.04414    0.00610   -0.03110 
C46   1    2.251438    0.919932   -0.803850    11.00000    0.01869    0.04110 = 
         0.03113   -0.00202    0.00391   -0.00143 
C46A  1    0.267306    0.631833    0.704061    11.00000    0.03119    0.08472 = 
         0.04287   -0.02838    0.00900   -0.02316 
C50   1    2.032963    0.805926   -0.855443    11.00000    0.02425    0.03145 = 
         0.03768    0.00663   -0.00445   -0.00464 
C50A  1    0.036856    0.539573    0.655891    11.00000    0.02446    0.02801 = 
         0.03441   -0.00299   -0.00193   -0.00233 
C51A  1   -0.072887    0.475964    0.621254    11.00000    0.02374    0.03552 = 
         0.02970   -0.00317    0.00138   -0.00504 
C51   1    1.938433    0.730296   -0.896905    11.00000    0.03769    0.03801 = 
         0.03808    0.00383   -0.01109   -0.00728 
C52A  1   -0.075617    0.402113    0.614980    11.00000    0.03542    0.03513 = 
         0.03224   -0.00351    0.00324   -0.00861 
C52   1    1.954021    0.660146   -0.906529    11.00000    0.06142    0.03774 = 
         0.04930    0.00045   -0.01684   -0.00587 
C53A  1   -0.138188    0.375079    0.596029    11.00000    0.04469    0.04380 = 
         0.03758   -0.00666    0.00089   -0.01691 
AFIX  43 
H53A  2   -0.142135    0.325151    0.590878    11.00000   -1.20000 
AFIX   0 
C53   1    1.898870    0.621739   -0.926520    11.00000    0.08358    0.04382 = 
         0.06127    0.00026   -0.02475   -0.01870 
AFIX  43 
H53   2    1.907117    0.573372   -0.934193    11.00000   -1.20000 
AFIX   0 
C54A  1   -0.194444    0.419595    0.584635    11.00000    0.03923    0.06064 = 
         0.04217   -0.00516   -0.00671   -0.01665 
AFIX  43 
H54A  2   -0.237627    0.399466    0.573173    11.00000   -1.20000 
AFIX   0 
C54   1    1.831799    0.652752   -0.935516    11.00000    0.07122    0.06253 = 
         0.06281    0.00991   -0.02840   -0.03032 
AFIX  43 
H54   2    1.794221    0.624700   -0.947834    11.00000   -1.20000 
AFIX   0 
C55A  1   -0.189330    0.496163    0.589704    11.00000    0.03053    0.05829 = 
         0.03902   -0.00096   -0.00765   -0.00414 
AFIX  43 
H55A  2   -0.227144    0.526598    0.579897    11.00000   -1.20000 
AFIX   0 
C55   1    1.819406    0.725583   -0.926428    11.00000    0.04516    0.06516 = 
         0.05428    0.01719   -0.02198   -0.01891 
AFIX  43 
H55   2    1.774063    0.746816   -0.933321    11.00000   -1.20000 
AFIX   0 
C56A  1   -0.128231    0.524344    0.609138    11.00000    0.02502    0.04448 = 
         0.03531   -0.00323   -0.00148   -0.00062 
C56   1    1.873825    0.766212   -0.907334    11.00000    0.03561    0.04975 = 
         0.03946    0.01014   -0.01125   -0.00786 
C57A  1   -0.014435    0.354661    0.628576    11.00000    0.05743    0.03466 = 
         0.05282    0.00594   -0.00703   -0.00084 
AFIX 123 
H57A  2    0.024322    0.383783    0.641142    10.50000   -1.50000 
H57B  2   -0.031494    0.320101    0.649104    10.50000   -1.50000 
H57C  2    0.003954    0.329005    0.604390    10.50000   -1.50000 
H57D  2   -0.026468    0.304810    0.621949    10.50000   -1.50000 
H57E  2    0.029349    0.368491    0.613986    10.50000   -1.50000 
H57F  2   -0.006099    0.359588    0.658701    10.50000   -1.50000 
AFIX   0 
C57   1    2.026805    0.626560   -0.896993    11.00000    0.08085    0.04858 = 
         0.06580   -0.00630   -0.02365    0.01760 
AFIX 123 
H57G  2    2.026428    0.576625   -0.906329    10.50000   -1.50000 
H57H  2    2.064364    0.652952   -0.911570    10.50000   -1.50000 
H57I  2    2.036818    0.628328   -0.866898    10.50000   -1.50000 
H57J  2    2.058646    0.661978   -0.883536    10.50000   -1.50000 
H57K  2    2.020709    0.585651   -0.878294    10.50000   -1.50000 
H57L  2    2.048255    0.610275   -0.922967    10.50000   -1.50000 
AFIX   0 
C58A  1   -0.119570    0.604448    0.614323    11.00000    0.03646    0.04311 = 
         0.05365   -0.00648   -0.00817    0.00805 
AFIX 123 
H58A  2   -0.073409    0.614673    0.628652    10.50000   -1.50000 
H58B  2   -0.120435    0.627353    0.586849    10.50000   -1.50000 
H58C  2   -0.159261    0.623163    0.630822    10.50000   -1.50000 
H58D  2   -0.161995    0.628786    0.602230    10.50000   -1.50000 
H58E  2   -0.114968    0.616107    0.644033    10.50000   -1.50000 
H58F  2   -0.076142    0.620296    0.600060    10.50000   -1.50000 
AFIX   0 
C58   1    1.861924    0.845157   -0.898557    11.00000    0.03842    0.05912 = 
         0.04174   -0.00021   -0.00803    0.00955 
AFIX 123 
H58G  2    1.905425    0.865292   -0.885114    10.50000   -1.50000 
H58H  2    1.851786    0.870379   -0.924814    10.50000   -1.50000 
H58I  2    1.820883    0.850737   -0.880080    10.50000   -1.50000 
H58J  2    1.813304    0.858980   -0.908225    10.50000   -1.50000 
H58K  2    1.866943    0.853893   -0.868525    10.50000   -1.50000 
H58L  2    1.897846    0.873535   -0.913259    10.50000   -1.50000 
AFIX   0 
C61A  1   -0.031114    0.778098    0.989610    11.00000    0.08114    0.12619 = 
         0.05744   -0.04128    0.02446   -0.02224 
AFIX 123 
H61A  2   -0.069125    0.814180    0.992365    10.50000   -1.50000 
H61B  2   -0.042772    0.736110    1.006472    10.50000   -1.50000 
H61C  2    0.015217    0.798155    0.999285    10.50000   -1.50000 
H61D  2    0.004671    0.751450    1.006383    10.50000   -1.50000 
H61E  2   -0.021681    0.829520    0.992276    10.50000   -1.50000 
H61F  2   -0.079671    0.767475    0.999462    10.50000   -1.50000 
AFIX   0 
PART   -1 
C61   1    1.981162    0.954872   -0.498423    21.00000    0.09125    0.08878 = 
         0.04725    0.00681    0.02254    0.02872 
AFIX 123 
H61G  2    1.937305    0.981167   -0.491360    20.50000   -1.50000 
H61H  2    1.979746    0.907009   -0.485985    20.50000   -1.50000 
H61I  2    2.023650    0.980698   -0.487570    20.50000   -1.50000 
H61J  2    2.023163    0.931416   -0.485250    20.50000   -1.50000 
H61K  2    1.980722    1.005574   -0.490625    20.50000   -1.50000 
H61L  2    1.936817    0.931885   -0.489040    20.50000   -1.50000 
AFIX   0 
PART   -2 
C61B  1    1.923163    0.865631   -0.510506   -21.00000    0.09125    0.08878 = 
         0.04725    0.00681    0.02254    0.02872 
AFIX 123 
H61M  2    1.871230    0.873477   -0.507364   -20.50000   -1.50000 
H61N  2    1.935154    0.816115   -0.503038   -20.50000   -1.50000 
H61O  2    1.950202    0.898421   -0.492129   -20.50000   -1.50000 
H61P  2    1.966494    0.851865   -0.494323   -20.50000   -1.50000 
H61Q  2    1.902570    0.909227   -0.498649   -20.50000   -1.50000 
H61R  2    1.887522    0.826921   -0.509558   -20.50000   -1.50000 
AFIX   0 
PART   0 
C62A  1   -0.026021    0.756509    0.944919    11.00000    0.06365    0.08255 = 
         0.05116   -0.02578    0.01723   -0.01954 
PART   -1 
C62   1    1.985425    0.948355   -0.544866    21.00000    0.07943    0.07283 = 
         0.04599    0.00555    0.01771    0.01945 
PART   -2 
C62B  1    1.942948    0.879248   -0.554949   -21.00000    0.07894    0.07195 = 
         0.04558    0.00406    0.01758    0.02251 
PART   0 
C63A  1   -0.067945    0.779199    0.909712    11.00000    0.05620    0.06678 = 
         0.06016   -0.01860    0.02227   -0.01213 
AFIX  43 
H63A  2   -0.105365    0.813994    0.909595    11.00000   -1.20000 
AFIX   0 
PART   -1 
C63   1    1.935539    0.975227   -0.575877    21.00000    0.07738    0.07069 = 
         0.05015    0.00543    0.01872    0.02436 
AFIX  43 
H63   2    1.892725    1.001541   -0.570794    21.00000   -1.20000 
AFIX   0 
PART   -2 
C63B  1    1.894451    0.906406   -0.586617   -21.00000    0.07362    0.07271 = 
         0.04996    0.00447    0.01807    0.02408 
AFIX  43 
H63B  2    1.845665    0.920648   -0.583266   -21.00000   -1.20000 
AFIX   0 
PART   0 
C64A  1   -0.043573    0.740252    0.874729    11.00000    0.04641    0.06255 = 
         0.04766   -0.01037    0.01365   -0.00647 
PART   -1 
C64   1    1.961812    0.955283   -0.616035    21.00000    0.07053    0.06811 = 
         0.04734    0.00601    0.01419    0.02422 
PART   -2 
C64B  1    1.934126    0.907743   -0.624123   -21.00000    0.06841    0.06946 = 
         0.04781    0.00627    0.01502    0.02583 
PART   0 
C65A  1   -0.075575    0.747180    0.831808    11.00000    0.06355    0.06450 = 
         0.05045    0.00525    0.01193    0.02145 
AFIX 123 
H65A  2   -0.050121    0.715259    0.812869    10.50000   -1.50000 
H65B  2   -0.126822    0.734086    0.832103    10.50000   -1.50000 
H65C  2   -0.070792    0.796742    0.822274    10.50000   -1.50000 
H65D  2   -0.115036    0.782132    0.831961    10.50000   -1.50000 
H65E  2   -0.038335    0.763305    0.812728    10.50000   -1.50000 
H65F  2   -0.094365    0.700650    0.822557    10.50000   -1.50000 
AFIX   0 
PART   -1 
C65   1    1.926028    0.973696   -0.656956    21.00000    0.06355    0.06450 = 
         0.05045    0.00525    0.01193    0.02145 
AFIX 123 
H65G  2    1.881323    1.000171   -0.652050    20.50000   -1.50000 
H65H  2    1.958637    1.003342   -0.673284    20.50000   -1.50000 
H65I  2    1.914705    0.929623   -0.672313    20.50000   -1.50000 
H65J  2    1.955121    0.955253   -0.679715    20.50000   -1.50000 
H65K  2    1.877806    0.952082   -0.658481    20.50000   -1.50000 
H65L  2    1.921738    1.025801   -0.659452    20.50000   -1.50000 
AFIX   0 
PART   -2 
C65B  1    1.908872    0.936629   -0.665810   -21.00000    0.06355    0.06450 = 
         0.05045    0.00525    0.01193    0.02145 
AFIX 123 
H65M  2    1.947232    0.930660   -0.686064   -20.50000   -1.50000 
H65N  2    1.865720    0.910451   -0.675370   -20.50000   -1.50000 
H65O  2    1.897242    0.987558   -0.663102   -20.50000   -1.50000 
H65P  2    1.859564    0.955119   -0.663627   -20.50000   -1.50000 
H65Q  2    1.941076    0.975329   -0.674321   -20.50000   -1.50000 
H65R  2    1.909554    0.898221   -0.686589   -20.50000   -1.50000 
AFIX   0 
PART   0 
C66A  1    0.016794    0.696725    0.889264    11.00000    0.05001    0.06429 = 
         0.03779   -0.01225    0.00443   -0.00832 
PART   -1 
C66   1    2.027952    0.917011   -0.608794    21.00000    0.06944    0.06453 = 
         0.04259    0.00823    0.01170    0.02142 
PART   -2 
C66B  1    2.005487    0.880796   -0.613521   -21.00000    0.06876    0.06651 = 
         0.04254    0.00710    0.01285    0.02335 
PART   0 
C67A  1    0.064572    0.651439    0.868494    11.00000    0.04511    0.05870 = 
         0.03525   -0.00364    0.00341   -0.00678 
C67   1    2.069839    0.874782   -0.636070    11.00000    0.06058    0.05778 = 
         0.03753    0.00989    0.00469    0.01872 
C68A  1    0.118535    0.613070    0.889588    11.00000    0.05313    0.07449 = 
         0.04274    0.00580   -0.00255   -0.00349 
C68   1    2.131257    0.840700   -0.621149    11.00000    0.05540    0.04333 = 
         0.03573    0.00190   -0.00360    0.00791 
C69A  1    0.182185    0.532409    0.833468    11.00000    0.04827    0.05001 = 
         0.06664    0.00078   -0.00577   -0.00407 
AFIX 123 
H69A  2    0.222252    0.498175    0.835116    10.50000   -1.50000 
H69B  2    0.138429    0.508016    0.823198    10.50000   -1.50000 
H69C  2    0.194317    0.571257    0.814345    10.50000   -1.50000 
H69D  2    0.147747    0.553457    0.813323    10.50000   -1.50000 
H69E  2    0.231570    0.543616    0.825241    10.50000   -1.50000 
H69F  2    0.175682    0.480375    0.834094    10.50000   -1.50000 
AFIX   0 
C69   1    2.210147    0.808125   -0.686973    11.00000    0.04737    0.05708 = 
         0.04514    0.00971    0.00279    0.01521 
AFIX 123 
H69G  2    2.168994    0.825695   -0.703778    10.50000   -1.50000 
H69H  2    2.253187    0.836386   -0.693162    10.50000   -1.50000 
H69I  2    2.218968    0.757734   -0.693621    10.50000   -1.50000 
H69J  2    2.258439    0.787515   -0.689930    10.50000   -1.50000 
H69K  2    2.174245    0.776824   -0.700545    10.50000   -1.50000 
H69L  2    2.208464    0.855476   -0.700086    10.50000   -1.50000 
AFIX   0 
C70   1    2.193786    0.815093   -0.641672    11.00000    0.03881    0.03070 = 
         0.04177    0.00951   -0.00126   -0.00984 
C70A  1    0.169385    0.562399    0.875532    11.00000    0.05414    0.06895 = 
         0.05343    0.01505   -0.00070   -0.00048 
C71   1    2.242980    0.794086   -0.609130    11.00000    0.04306    0.04089 = 
         0.04934    0.01501   -0.00461   -0.00822 
AFIX  43 
H71   2    2.290401    0.776069   -0.612791    11.00000   -1.20000 
AFIX   0 
C71A  1    0.212016    0.541456    0.911142    11.00000    0.07185    0.09594 = 
         0.06344    0.02271   -0.00893    0.00877 
AFIX  43 
H71A  2    0.252152    0.509772    0.911184    11.00000   -1.20000 
AFIX   0 
C72   1    2.209417    0.804543   -0.570527    11.00000    0.06035    0.03964 = 
         0.04211    0.00310   -0.01142    0.00066 
C72A  1    0.183692    0.576430    0.946406    11.00000    0.08541    0.12136 = 
         0.05390    0.01865   -0.01281    0.01037 
C73   1    2.236782    0.790017   -0.527061    11.00000    0.08258    0.06962 = 
         0.04789    0.01536   -0.02383   -0.01155 
AFIX 123 
H73A  2    2.285790    0.770343   -0.527987    10.50000   -1.50000 
H73B  2    2.237543    0.834716   -0.511086    10.50000   -1.50000 
H73C  2    2.204914    0.755491   -0.513676    10.50000   -1.50000 
H73D  2    2.199708    0.803357   -0.507179    10.50000   -1.50000 
H73E  2    2.247955    0.738984   -0.524080    10.50000   -1.50000 
H73F  2    2.280585    0.818209   -0.521490    10.50000   -1.50000 
AFIX   0 
C73A  1    0.213663    0.578651    0.990370    11.00000    0.13367    0.19933 = 
         0.05795    0.01872   -0.02647    0.04613 
AFIX 123 
H73G  2    0.254101    0.545021    0.993188    10.50000   -1.50000 
H73H  2    0.230619    0.627166    0.996830    10.50000   -1.50000 
H73I  2    0.175784    0.565211    1.009720    10.50000   -1.50000 
H73J  2    0.186235    0.613244    1.006638    10.50000   -1.50000 
H73K  2    0.209717    0.531099    1.002995    10.50000   -1.50000 
H73L  2    0.264552    0.593054    0.990105    10.50000   -1.50000 
AFIX   0 
C81   1    2.061571    0.881232   -0.683260    11.00000    0.03931    0.05116 = 
         0.03870    0.01026    0.00370    0.01110 
C81A  1    0.061851    0.648163    0.821448    11.00000    0.02931    0.04920 = 
         0.03561   -0.00379    0.00517   -0.00516 
C82A  1    0.026868    0.594907    0.797924    11.00000    0.02728    0.04798 = 
         0.03490   -0.00032    0.00783   -0.01012 
AFIX  43 
H82A  2   -0.003090    0.561356    0.811532    11.00000   -1.20000 
AFIX   0 
C82   1    2.087563    0.942904   -0.702823    11.00000    0.03935    0.04545 = 
         0.03382    0.00283    0.00059    0.00914 
AFIX  43 
H82   2    2.102968    0.982993   -0.686732    11.00000   -1.20000 
AFIX   0 
C83   1    2.090488    0.944622   -0.745894    11.00000    0.03139    0.03942 = 
         0.03355    0.00126    0.00416    0.01031 
AFIX  43 
H83   2    2.106755    0.987401   -0.758635    11.00000   -1.20000 
AFIX   0 
C83A  1    0.034851    0.590111    0.755835    11.00000    0.02913    0.04140 = 
         0.03224    0.00366    0.00144   -0.01308 
AFIX  43 
H83A  2    0.008772    0.554129    0.740963    11.00000   -1.20000 
AFIX   0 
C85   1    2.042045    0.832110   -0.751732    11.00000    0.02459    0.04862 = 
         0.03823    0.01347    0.00139   -0.00116 
AFIX  43 
H85   2    2.024538    0.793931   -0.768698    11.00000   -1.20000 
AFIX   0 
C85A  1    0.108100    0.690344    0.756269    11.00000    0.03347    0.03406 = 
         0.03645   -0.00762    0.00599   -0.00911 
AFIX  43 
H85A  2    0.133590    0.725981    0.741452    11.00000   -1.20000 
AFIX   0 
C86   1    2.035394    0.825376   -0.708562    11.00000    0.02924    0.05298 = 
         0.03964    0.01525    0.00573    0.00051 
AFIX  43 
H86   2    2.013792    0.784196   -0.696758    11.00000   -1.20000 
AFIX   0 
C86A  1    0.102993    0.697693    0.798634    11.00000    0.03734    0.03971 = 
         0.03500   -0.00601   -0.00008   -0.00844 
AFIX  43 
H86A  2    0.127056    0.735989    0.812605    11.00000   -1.20000 
AFIX   0 
B1A   3    0.083015    0.670898    0.960099    11.00000    0.09755    0.13929 = 
         0.04493   -0.01596   -0.01099    0.01482 
PART   -1 
B1    3    2.100432    0.870225   -0.543412    21.00000    0.08160    0.06224 = 
         0.03822    0.00399    0.00504    0.01559 
PART   -2 
B1B   3    2.075799    0.832473   -0.547575   -21.00000    0.07893    0.06761 = 
         0.04103    0.00415    0.00655    0.01890 
PART   0 
  
HKLF 4 
  
REM  kc4_a.res in P2(1)/n 
REM R1 =  0.0755 for   17632 Fo > 4sig(Fo)  and  0.1109 for all   23916 data 
REM   1328 parameters refined using   2337 restraints 
  
END 
  
WGHT      0.1029    139.0904 
  
REM Highest difference peak  3.296,  deepest hole -3.196,  1-sigma level  0.245 
Q1    1   2.1196  0.8810 -0.8619  11.00000  0.05    3.30 
Q2    1   2.0958  0.8781 -0.8099  11.00000  0.05    3.09 
Q3    1   2.0985  0.9163 -0.8342  11.00000  0.05    2.63 
Q4    1   0.1331  0.6010  0.6447  11.00000  0.05    2.62 
Q5    1   1.8867  0.8799 -0.6668  11.00000  0.05    2.51 
Q6    1   0.1155  0.6395  0.6727  11.00000  0.05    2.49 
Q7    1   0.1064  0.6030  0.6982  11.00000  0.05    2.48 
Q8    1   0.0969  0.5656  0.6806  11.00000  0.05    2.30 
Q9    1  -0.1211  0.6999  0.8275  11.00000  0.05    2.16 
Q10   1   2.1246  0.8455 -0.8418  11.00000  0.05    2.03 
Q11   1   2.0614  0.9168 -0.8617  11.00000  0.05    1.63 
Q12   1   0.1148  0.5397  0.6960  11.00000  0.05    1.53 
Q13   1   2.0975  0.9471 -0.8119  11.00000  0.05    1.51 
Q14   1   2.0980  0.8173 -0.8160  11.00000  0.05    1.50 
Q15   1   0.1658  0.6410  0.6989  11.00000  0.05    1.38 
Q16   1   2.1671  0.8995 -0.5057  11.00000  0.05    1.31 
Q17   1   2.1167  0.9434 -0.8564  11.00000  0.05    1.26 
Q18   1   2.1546  0.9204 -0.8122  11.00000  0.05    1.24 
Q19   1   1.9973  0.8443 -0.5734  11.00000  0.05    1.23 
Q20   1   0.0376  0.6039  0.6435  11.00000  0.05    1.21 
;
_shelx_res_checksum              80540

_shelx_fab_file                  
; 
    2    0    0   -188.18      0.00 
    4    0    0    -36.61      0.00 
    6    0    0     26.98      0.00 
    8    0    0     -5.64      0.00 
   10    0    0      1.64      0.00 
   12    0    0     -7.79      0.00 
   14    0    0     -3.11      0.00 
   16    0    0     -4.69      0.00 
   18    0    0     -2.78      0.00 
   20    0    0      3.22      0.00 
    1    1    0   -125.01      0.00 
    2    1    0   -154.43      0.00 
    3    1    0     -9.79      0.00 
    4    1    0     34.74      0.00 
    5    1    0     17.51      0.00 
    6    1    0     -8.02      0.00 
    7    1    0     11.31      0.00 
    9    1    0    -10.21      0.00 
   10    1    0      2.73      0.00 
   11    1    0      5.71      0.00 
   12    1    0     -3.08      0.00 
   13    1    0     -0.19      0.00 
   14    1    0     -0.07      0.00 
   15    1    0      0.48      0.00 
   16    1    0      0.10      0.00 
   17    1    0      2.85      0.00 
   18    1    0      3.22      0.00 
   19    1    0      4.75      0.00 
   20    1    0     -2.98      0.00 
    1    2    0     32.50      0.00 
    2    2    0     47.96      0.00 
    3    2    0     74.90      0.00 
    4    2    0     12.94      0.00 
    5    2    0      4.53      0.00 
    6    2    0    -19.03      0.00 
    8    2    0     14.44      0.00 
    9    2    0      5.98      0.00 
   10    2    0     -7.04      0.00 
   11    2    0      3.15      0.00 
   12    2    0     -0.90      0.00 
   13    2    0     -4.29      0.00 
   14    2    0     -5.16      0.00 
   15    2    0     -1.57      0.00 
   16    2    0      1.94      0.00 
   17    2    0      3.98      0.00 
   18    2    0     -7.32      0.00 
   19    2    0     -0.93      0.00 
   20    2    0     -0.13      0.00 
    1    3    0    -63.01      0.00 
    2    3    0    -55.06      0.00 
    3    3    0     39.01      0.00 
    4    3    0    -47.64      0.00 
    5    3    0    -26.35      0.00 
    6    3    0     10.09      0.00 
    7    3    0      1.82      0.00 
    8    3    0    -13.37      0.00 
    9    3    0     -5.80      0.00 
   10    3    0     -5.30      0.00 
   11    3    0     -2.27      0.00 
   12    3    0     -0.56      0.00 
   13    3    0      0.13      0.00 
   14    3    0      3.09      0.00 
   15    3    0      5.50      0.00 
   16    3    0     -1.51      0.00 
   17    3    0      5.15      0.00 
   18    3    0     -2.02      0.00 
   19    3    0     -0.78      0.00 
   20    3    0      2.94      0.00 
    0    4    0     89.42      0.00 
    1    4    0     13.80      0.00 
    2    4    0    -46.30      0.00 
    3    4    0     45.03      0.00 
    4    4    0     34.86      0.00 
    5    4    0      8.07      0.00 
    7    4    0      1.95      0.00 
    8    4    0     -0.11      0.00 
    9    4    0      2.93      0.00 
   10    4    0      1.37      0.00 
   11    4    0      6.79      0.00 
   12    4    0      4.96      0.00 
   13    4    0     -0.32      0.00 
   14    4    0      1.74      0.00 
   15    4    0      1.78      0.00 
   16    4    0     -7.68      0.00 
   17    4    0     -5.12      0.00 
   18    4    0     -3.13      0.00 
   19    4    0     -0.30      0.00 
   20    4    0      1.97      0.00 
   21    4    0      3.79      0.00 
   23    4    0     -2.27      0.00 
    1    5    0     -0.25      0.00 
    2    5    0    -78.84      0.00 
    3    5    0     -1.05      0.00 
    4    5    0     23.45      0.00 
    5    5    0    -24.82      0.00 
    6    5    0    -20.43      0.00 
    7    5    0     -0.83      0.00 
    8    5    0    -19.77      0.00 
    9    5    0      1.66      0.00 
   10    5    0      3.35      0.00 
   11    5    0     -0.97      0.00 
   12    5    0      1.43      0.00 
   13    5    0     -8.65      0.00 
   14    5    0     -5.54      0.00 
   15    5    0      3.10      0.00 
   16    5    0     -2.63      0.00 
   17    5    0      3.49      0.00 
   18    5    0      8.35      0.00 
   19    5    0      2.26      0.00 
   20    5    0     -4.56      0.00 
   21    5    0      1.32      0.00 
   23    5    0     -1.33      0.00 
    2    6    0      0.78      0.00 
    3    6    0     19.01      0.00 
    4    6    0     18.08      0.00 
    5    6    0     -3.70      0.00 
    6    6    0     -5.13      0.00 
    7    6    0     17.10      0.00 
    8    6    0      8.77      0.00 
    9    6    0      9.18      0.00 
   10    6    0      7.46      0.00 
   11    6    0     -6.58      0.00 
   12    6    0      3.43      0.00 
   13    6    0      2.77      0.00 
   14    6    0      0.98      0.00 
   15    6    0      7.29      0.00 
   16    6    0      1.28      0.00 
   17    6    0      0.40      0.00 
   18    6    0     -2.66      0.00 
   19    6    0     -0.78      0.00 
   20    6    0     -4.09      0.00 
   21    6    0     -2.24      0.00 
   22    6    0      4.05      0.00 
    1    7    0     -8.09      0.00 
    2    7    0     11.30      0.00 
    3    7    0     28.12      0.00 
    4    7    0    -20.48      0.00 
    5    7    0    -18.98      0.00 
    6    7    0     12.38      0.00 
    7    7    0     -2.27      0.00 
    8    7    0     -9.65      0.00 
    9    7    0     -6.64      0.00 
   10    7    0     -2.21      0.00 
   11    7    0     -1.20      0.00 
   12    7    0     -4.37      0.00 
   13    7    0     -1.09      0.00 
   14    7    0     -4.29      0.00 
   15    7    0     -0.97      0.00 
   16    7    0     -3.22      0.00 
   17    7    0      1.80      0.00 
   18    7    0     -4.14      0.00 
   19    7    0      0.94      0.00 
   20    7    0      4.14      0.00 
   21    7    0     -0.73      0.00 
   22    7    0     -0.07      0.00 
    0    8    0      3.36      0.00 
    1    8    0     15.61      0.00 
    2    8    0     -9.80      0.00 
    3    8    0      1.74      0.00 
    4    8    0      4.41      0.00 
    5    8    0    -23.62      0.00 
    6    8    0     -2.13      0.00 
    7    8    0     10.44      0.00 
    8    8    0      3.26      0.00 
    9    8    0      6.62      0.00 
   10    8    0     -1.12      0.00 
   11    8    0      2.78      0.00 
   12    8    0     -3.45      0.00 
   13    8    0     -1.30      0.00 
   14    8    0      3.30      0.00 
   15    8    0      6.25      0.00 
   16    8    0      1.15      0.00 
   17    8    0      4.62      0.00 
   18    8    0      1.04      0.00 
   19    8    0     -1.97      0.00 
   20    8    0      0.14      0.00 
   21    8    0     -0.01      0.00 
   22    8    0     -0.60      0.00 
    1    9    0      6.55      0.00 
    2    9    0    -12.17      0.00 
    3    9    0     -8.15      0.00 
    4    9    0     13.20      0.00 
    5    9    0      2.58      0.00 
    7    9    0      1.78      0.00 
    8    9    0     -8.18      0.00 
    9    9    0      1.86      0.00 
   10    9    0      0.43      0.00 
   11    9    0     -3.66      0.00 
   12    9    0      1.16      0.00 
   13    9    0      4.59      0.00 
   14    9    0     -1.50      0.00 
   15    9    0      0.08      0.00 
   16    9    0     -8.76      0.00 
   17    9    0     -3.61      0.00 
   18    9    0     -1.77      0.00 
   19    9    0     -0.52      0.00 
   20    9    0      3.26      0.00 
   21    9    0      0.66      0.00 
    0   10    0     -3.08      0.00 
    1   10    0     -2.48      0.00 
    2   10    0     -1.41      0.00 
    3   10    0      9.51      0.00 
    4   10    0      6.63      0.00 
    5   10    0     -9.93      0.00 
    6   10    0     -1.25      0.00 
    7   10    0     -1.44      0.00 
    8   10    0     -6.60      0.00 
    9   10    0      4.46      0.00 
   10   10    0      3.75      0.00 
   11   10    0      2.79      0.00 
   12   10    0     -1.47      0.00 
   13   10    0      6.68      0.00 
   14   10    0     -7.69      0.00 
   15   10    0      0.44      0.00 
   16   10    0      1.06      0.00 
   17   10    0      1.51      0.00 
   18   10    0      5.55      0.00 
   19   10    0      0.43      0.00 
   20   10    0      1.44      0.00 
   21   10    0      0.25      0.00 
    1   11    0      5.32      0.00 
    2   11    0      4.21      0.00 
    3   11    0     -0.94      0.00 
    4   11    0      4.13      0.00 
    5   11    0    -11.20      0.00 
    6   11    0     -6.43      0.00 
    7   11    0      5.57      0.00 
    8   11    0     -6.49      0.00 
    9   11    0     -2.03      0.00 
   10   11    0      0.98      0.00 
   11   11    0      8.30      0.00 
   12   11    0     -2.32      0.00 
   13   11    0     -1.87      0.00 
   14   11    0     -3.38      0.00 
   15   11    0      1.86      0.00 
   16   11    0     -1.16      0.00 
   17   11    0     -2.09      0.00 
   18   11    0     -1.45      0.00 
   19   11    0     -5.50      0.00 
   20   11    0      1.11      0.00 
   21   11    0     -0.81      0.00 
    0   12    0      1.06      0.00 
    1   12    0      3.55      0.00 
    2   12    0      2.66      0.00 
    3   12    0     -9.94      0.00 
    4   12    0     -1.64      0.00 
    5   12    0     -8.31      0.00 
    6   12    0     -6.08      0.00 
    7   12    0      8.68      0.00 
    8   12    0      1.64      0.00 
    9   12    0     11.40      0.00 
   10   12    0     13.74      0.00 
   11   12    0     -6.26      0.00 
   12   12    0    -15.47      0.00 
   13   12    0      6.09      0.00 
   14   12    0    -10.21      0.00 
   15   12    0      1.03      0.00 
   16   12    0      8.18      0.00 
   17   12    0     -2.22      0.00 
   18   12    0      4.27      0.00 
   19   12    0      1.25      0.00 
   20   12    0      1.97      0.00 
    1   13    0     -5.64      0.00 
    2   13    0     -5.18      0.00 
    3   13    0      0.33      0.00 
    5   13    0      6.56      0.00 
    6   13    0     -3.63      0.00 
    7   13    0     -3.14      0.00 
    8   13    0     -1.03      0.00 
    9   13    0      4.69      0.00 
   10   13    0     -5.46      0.00 
   11   13    0     -6.09      0.00 
   12   13    0     -4.85      0.00 
   13   13    0      7.49      0.00 
   14   13    0     -0.70      0.00 
   15   13    0     -5.52      0.00 
   16   13    0      7.57      0.00 
   17   13    0      1.06      0.00 
   18   13    0      4.11      0.00 
   19   13    0     -1.49      0.00 
    0   14    0     12.93      0.00 
    1   14    0     -5.35      0.00 
    2   14    0     -3.59      0.00 
    3   14    0      5.96      0.00 
    4   14    0     -3.86      0.00 
    5   14    0    -10.02      0.00 
    6   14    0      1.96      0.00 
    7   14    0      3.19      0.00 
    8   14    0     -4.02      0.00 
    9   14    0      2.17      0.00 
   10   14    0      9.50      0.00 
   11   14    0      6.38      0.00 
   12   14    0    -11.40      0.00 
   13   14    0     -5.51      0.00 
   14   14    0      7.90      0.00 
   15   14    0     -2.51      0.00 
   16   14    0      5.08      0.00 
   17   14    0     -1.67      0.00 
   18   14    0     -0.42      0.00 
   19   14    0      1.59      0.00 
    1   15    0    -10.52      0.00 
    2   15    0     -3.86      0.00 
    3   15    0      4.33      0.00 
    4   15    0      4.02      0.00 
    5   15    0      4.57      0.00 
    6   15    0     -1.08      0.00 
    7   15    0      8.81      0.00 
    8   15    0     -3.43      0.00 
    9   15    0    -10.57      0.00 
   10   15    0     -6.91      0.00 
   11   15    0     -5.34      0.00 
   12   15    0      3.26      0.00 
   13   15    0     -0.18      0.00 
   14   15    0     15.53      0.00 
   15   15    0      5.67      0.00 
   16   15    0     -3.25      0.00 
   17   15    0     -5.05      0.00 
   18   15    0      0.26      0.00 
    0   16    0     -5.56      0.00 
    2   16    0     15.31      0.00 
    3   16    0     12.17      0.00 
    4   16    0    -15.42      0.00 
    5   16    0     -4.27      0.00 
    6   16    0     -6.91      0.00 
    7   16    0     -9.52      0.00 
    8   16    0      4.10      0.00 
    9   16    0      1.93      0.00 
   10   16    0      3.54      0.00 
   11   16    0      4.16      0.00 
   12   16    0      9.04      0.00 
   13   16    0      0.80      0.00 
   14   16    0      1.10      0.00 
   15   16    0    -10.67      0.00 
   16   16    0     -4.57      0.00 
   17   16    0      1.63      0.00 
    1   17    0      4.35      0.00 
    2   17    0    -12.03      0.00 
    3   17    0     -4.38      0.00 
    4   17    0     -8.59      0.00 
    5   17    0     -0.46      0.00 
    6   17    0     -1.92      0.00 
    7   17    0      4.71      0.00 
    8   17    0     21.03      0.00 
    9   17    0      6.37      0.00 
   10   17    0     -6.79      0.00 
   11   17    0     -2.77      0.00 
   12   17    0      1.31      0.00 
   13   17    0     -7.46      0.00 
   14   17    0     -2.99      0.00 
   15   17    0      1.07      0.00 
   16   17    0      8.17      0.00 
    0   18    0    -18.58      0.00 
    1   18    0     -0.60      0.00 
    2   18    0      5.58      0.00 
    3   18    0      6.25      0.00 
    4   18    0     -1.90      0.00 
    5   18    0     -2.57      0.00 
    6   18    0      0.74      0.00 
    7   18    0      1.49      0.00 
    8   18    0      0.52      0.00 
    9   18    0     -4.04      0.00 
   10   18    0     -3.59      0.00 
   11   18    0     -7.57      0.00 
   12   18    0      1.39      0.00 
   13   18    0      2.27      0.00 
   14   18    0      3.78      0.00 
   15   18    0      0.05      0.00 
    1   19    0     -5.96      0.00 
    2   19    0    -10.17      0.00 
    3   19    0      8.73      0.00 
    4   19    0     -2.26      0.00 
    5   19    0     -0.39      0.00 
    6   19    0      5.56      0.00 
    7   19    0      4.61      0.00 
    8   19    0      5.30      0.00 
    9   19    0     -7.99      0.00 
   10   19    0      5.10      0.00 
   11   19    0      6.71      0.00 
   12   19    0     -2.50      0.00 
   13   19    0     -1.65      0.00 
   14   19    0      3.47      0.00 
    0   20    0    -21.93      0.00 
    1   20    0     21.06      0.00 
    2   20    0      3.65      0.00 
    3   20    0     -1.24      0.00 
    4   20    0      6.58      0.00 
    5   20    0      5.58      0.00 
    6   20    0      9.32      0.00 
    7   20    0    -13.97      0.00 
    8   20    0     -7.94      0.00 
    9   20    0     -4.92      0.00 
   10   20    0      1.09      0.00 
   11   20    0     -0.52      0.00 
   12   20    0      3.86      0.00 
   13   20    0      4.31      0.00 
    1   21    0      7.72      0.00 
    2   21    0      3.06      0.00 
    3   21    0     -8.08      0.00 
    4   21    0     -7.66      0.00 
    5   21    0     -4.32      0.00 
    6   21    0     10.27      0.00 
    7   21    0     -8.56      0.00 
    8   21    0     -3.59      0.00 
    9   21    0     10.77      0.00 
   10   21    0      9.82      0.00 
   11   21    0     -4.97      0.00 
    0   22    0     -0.25      0.00 
    1   22    0      2.48      0.00 
    2   22    0     -4.28      0.00 
    3   22    0      4.08      0.00 
    4   22    0      6.27      0.00 
    5   22    0     -4.72      0.00 
    6   22    0      1.97      0.00 
    7   22    0      2.78      0.00 
    8   22    0      4.18      0.00 
    9   22    0     -5.19      0.00 
    1   23    0     10.54      0.00 
    2   23    0    -12.35      0.00 
    3   23    0    -15.03      0.00 
    4   23    0      4.33      0.00 
    5   23    0     -1.96      0.00 
    6   23    0      2.30      0.00 
  -21    0    1      0.94      0.00 
  -19    0    1     -7.11      0.00 
  -17    0    1      4.63      0.00 
  -15    0    1      2.48      0.00 
  -13    0    1      4.91      0.00 
  -11    0    1     -8.66      0.00 
   -9    0    1     27.63      0.00 
   -7    0    1     -5.01      0.00 
   -5    0    1    -43.34      0.00 
   -3    0    1     19.00      0.00 
   -1    0    1    -39.69      0.00 
    1    0    1    -93.59      0.00 
    3    0    1     -3.87      0.00 
    5    0    1    -25.82      0.00 
    7    0    1     13.02      0.00 
    9    0    1     -2.09      0.00 
   11    0    1      4.26      0.00 
   13    0    1      5.09      0.00 
   15    0    1      4.17      0.00 
   17    0    1     -6.06      0.00 
   19    0    1     -2.43      0.00 
   23    0    1     -1.12      0.00 
  -21    1    1     -0.87      0.00 
  -20    1    1     -2.13      0.00 
  -19    1    1      3.34      0.00 
  -18    1    1      3.24      0.00 
  -17    1    1      3.79      0.00 
  -16    1    1      0.05      0.00 
  -15    1    1     -4.71      0.00 
  -14    1    1     -2.59      0.00 
  -13    1    1     -4.14      0.00 
  -12    1    1      0.34      0.00 
  -11    1    1      5.08      0.00 
  -10    1    1     -9.54      0.00 
   -9    1    1      8.12      0.00 
   -8    1    1     -1.91      0.00 
   -7    1    1    -28.27      0.00 
   -6    1    1     11.31      0.00 
   -5    1    1     14.21      0.00 
   -4    1    1     44.75      0.00 
   -3    1    1     14.90      0.00 
   -2    1    1     61.84      0.00 
    0    1    1   -133.65      0.00 
    1    1    1    143.39      0.00 
    2    1    1    157.17      0.00 
    3    1    1    -43.93      0.00 
    4    1    1      7.58      0.00 
    5    1    1     21.50      0.00 
    6    1    1     -4.84      0.00 
    7    1    1      1.98      0.00 
    9    1    1     -7.18      0.00 
   10    1    1      2.28      0.00 
   11    1    1      8.65      0.00 
   12    1    1      0.79      0.00 
   13    1    1      0.11      0.00 
   14    1    1     -0.14      0.00 
   15    1    1     -1.47      0.00 
   16    1    1     -1.43      0.00 
   17    1    1     -2.40      0.00 
   18    1    1      1.55      0.00 
   19    1    1      4.84      0.00 
   20    1    1     -0.95      0.00 
   23    1    1      2.00      0.00 
  -21    2    1      2.06      0.00 
  -20    2    1      0.13      0.00 
  -19    2    1      2.06      0.00 
  -18    2    1      1.74      0.00 
  -17    2    1     -1.41      0.00 
  -16    2    1     -5.60      0.00 
  -15    2    1     -2.35      0.00 
  -14    2    1      3.49      0.00 
  -13    2    1      5.47      0.00 
  -12    2    1     -1.95      0.00 
  -11    2    1      9.79      0.00 
  -10    2    1      0.65      0.00 
   -9    2    1      2.77      0.00 
   -8    2    1     16.76      0.00 
   -6    2    1     -6.29      0.00 
   -5    2    1     -6.53      0.00 
   -4    2    1      6.72      0.00 
   -3    2    1   -131.00      0.00 
   -2    2    1     20.66      0.00 
   -1    2    1    222.00      0.00 
    0    2    1    -34.16      0.00 
    1    2    1   -143.59      0.00 
    2    2    1     46.43      0.00 
    3    2    1    -43.40      0.00 
    4    2    1    -37.43      0.00 
    5    2    1      8.31      0.00 
    6    2    1    -17.89      0.00 
    7    2    1     -7.52      0.00 
    9    2    1     10.73      0.00 
   10    2    1      0.28      0.00 
   11    2    1     -1.76      0.00 
   12    2    1     -3.87      0.00 
   13    2    1      4.73      0.00 
   14    2    1      0.87      0.00 
   15    2    1     -2.98      0.00 
   16    2    1      1.54      0.00 
   17    2    1      0.68      0.00 
   18    2    1      0.32      0.00 
   19    2    1      6.99      0.00 
   20    2    1     -1.49      0.00 
   23    2    1     -2.77      0.00 
  -21    3    1      4.43      0.00 
  -20    3    1     -2.37      0.00 
  -19    3    1     -2.79      0.00 
  -18    3    1      0.19      0.00 
  -17    3    1     -1.67      0.00 
  -16    3    1     -1.28      0.00 
  -15    3    1      4.11      0.00 
  -14    3    1     -3.09      0.00 
  -13    3    1      0.94      0.00 
  -12    3    1     -1.40      0.00 
  -11    3    1     -5.58      0.00 
  -10    3    1     -3.35      0.00 
   -9    3    1      0.41      0.00 
   -8    3    1      3.76      0.00 
   -5    3    1    -49.40      0.00 
   -4    3    1     16.20      0.00 
   -3    3    1     68.58      0.00 
   -2    3    1     45.04      0.00 
   -1    3    1     -2.39      0.00 
    0    3    1    -83.62      0.00 
    1    3    1   -116.29      0.00 
    2    3    1     46.80      0.00 
    3    3    1     68.74      0.00 
    4    3    1      8.62      0.00 
    5    3    1     18.95      0.00 
    6    3    1     18.78      0.00 
    9    3    1      4.08      0.00 
   10    3    1     -0.18      0.00 
   11    3    1      2.21      0.00 
   12    3    1     -5.52      0.00 
   13    3    1      0.83      0.00 
   14    3    1      3.37      0.00 
   15    3    1     -3.00      0.00 
   16    3    1     -3.60      0.00 
   17    3    1      7.74      0.00 
   18    3    1      0.90      0.00 
   19    3    1     -3.36      0.00 
   20    3    1     -3.22      0.00 
   22    3    1     -3.89      0.00 
   23    3    1      0.93      0.00 
  -21    4    1      4.91      0.00 
  -20    4    1     -0.38      0.00 
  -19    4    1      0.23      0.00 
  -18    4    1      1.79      0.00 
  -17    4    1      1.48      0.00 
  -16    4    1     -3.35      0.00 
  -15    4    1     -0.39      0.00 
  -14    4    1     -0.77      0.00 
  -13    4    1      1.56      0.00 
  -12    4    1      4.40      0.00 
  -11    4    1      0.94      0.00 
  -10    4    1      6.70      0.00 
   -9    4    1     13.27      0.00 
   -8    4    1      1.28      0.00 
   -7    4    1    -20.36      0.00 
   -5    4    1      0.52      0.00 
   -4    4    1     -0.19      0.00 
   -3    4    1    -22.29      0.00 
   -2    4    1    -17.15      0.00 
   -1    4    1     -6.52      0.00 
    0    4    1      6.74      0.00 
    1    4    1     12.76      0.00 
    2    4    1     31.57      0.00 
    3    4    1      6.89      0.00 
    4    4    1    -23.25      0.00 
    5    4    1    -25.14      0.00 
    8    4    1     -1.67      0.00 
    9    4    1      3.89      0.00 
   10    4    1     -8.15      0.00 
   11    4    1      3.94      0.00 
   12    4    1      0.30      0.00 
   13    4    1     -5.21      0.00 
   14    4    1      3.36      0.00 
   15    4    1      5.13      0.00 
   16    4    1     -0.34      0.00 
   17    4    1      2.47      0.00 
   18    4    1     -0.87      0.00 
   19    4    1     -0.27      0.00 
   20    4    1     -1.50      0.00 
   22    4    1      1.17      0.00 
   23    4    1      0.32      0.00 
  -21    5    1     -1.57      0.00 
  -20    5    1     -3.03      0.00 
  -19    5    1     -1.24      0.00 
  -18    5    1     -2.18      0.00 
  -17    5    1     -1.97      0.00 
  -16    5    1     -0.27      0.00 
  -15    5    1      1.99      0.00 
  -14    5    1     -2.08      0.00 
  -13    5    1      3.04      0.00 
  -12    5    1     -2.10      0.00 
  -11    5    1     -2.45      0.00 
  -10    5    1      2.39      0.00 
   -9    5    1     -9.51      0.00 
   -8    5    1     -2.01      0.00 
   -7    5    1    -26.86      0.00 
   -6    5    1      5.23      0.00 
   -5    5    1      1.91      0.00 
   -4    5    1     30.00      0.00 
   -3    5    1      0.92      0.00 
   -2    5    1     -5.66      0.00 
    0    5    1    -16.65      0.00 
    1    5    1     16.05      0.00 
    2    5    1     34.51      0.00 
    3    5    1    -20.17      0.00 
    4    5    1    -19.41      0.00 
    5    5    1     22.17      0.00 
    6    5    1     22.22      0.00 
    7    5    1      5.46      0.00 
    8    5    1     -2.06      0.00 
    9    5    1     11.59      0.00 
   10    5    1     -1.42      0.00 
   11    5    1     -2.09      0.00 
   12    5    1      0.73      0.00 
   13    5    1     -0.61      0.00 
   14    5    1     -0.21      0.00 
   15    5    1      1.14      0.00 
   16    5    1      1.13      0.00 
   17    5    1      0.42      0.00 
   18    5    1     -6.94      0.00 
   19    5    1     -0.55      0.00 
   20    5    1     -2.51      0.00 
   21    5    1      0.24      0.00 
   22    5    1      2.33      0.00 
   23    5    1     -1.35      0.00 
  -21    6    1     -0.68      0.00 
  -20    6    1      1.54      0.00 
  -19    6    1      0.66      0.00 
  -18    6    1      4.26      0.00 
  -17    6    1     -0.87      0.00 
  -16    6    1     -2.56      0.00 
  -15    6    1      4.70      0.00 
  -14    6    1      2.83      0.00 
  -13    6    1      0.99      0.00 
  -12    6    1     -0.63      0.00 
  -11    6    1     -4.62      0.00 
  -10    6    1      5.79      0.00 
   -9    6    1    -11.65      0.00 
   -8    6    1      4.15      0.00 
   -7    6    1     -9.60      0.00 
   -6    6    1     30.57      0.00 
   -5    6    1     27.43      0.00 
   -4    6    1      7.14      0.00 
   -3    6    1    -54.69      0.00 
    1    6    1      1.76      0.00 
    2    6    1     32.35      0.00 
    3    6    1    -19.45      0.00 
    4    6    1    -30.68      0.00 
    5    6    1     11.64      0.00 
    6    6    1     -4.62      0.00 
    7    6    1    -11.24      0.00 
    8    6    1     -5.21      0.00 
    9    6    1    -11.75      0.00 
   10    6    1     -2.02      0.00 
   11    6    1      0.02      0.00 
   12    6    1     -1.04      0.00 
   13    6    1      5.84      0.00 
   14    6    1      1.05      0.00 
   15    6    1      0.95      0.00 
   16    6    1     -1.39      0.00 
   17    6    1     -2.39      0.00 
   18    6    1     -3.51      0.00 
   19    6    1      3.38      0.00 
   20    6    1      4.35      0.00 
   21    6    1     -0.61      0.00 
   22    6    1      1.67      0.00 
  -21    7    1      1.22      0.00 
  -20    7    1      3.47      0.00 
  -19    7    1     -2.62      0.00 
  -18    7    1     -4.29      0.00 
  -17    7    1      3.82      0.00 
  -16    7    1     -2.67      0.00 
  -15    7    1     -3.71      0.00 
  -14    7    1     -0.54      0.00 
  -13    7    1     -6.45      0.00 
  -12    7    1      2.38      0.00 
  -11    7    1     -6.14      0.00 
  -10    7    1      4.89      0.00 
   -9    7    1      4.72      0.00 
   -8    7    1      2.76      0.00 
   -7    7    1     -5.12      0.00 
   -6    7    1      4.93      0.00 
   -5    7    1    -25.02      0.00 
   -4    7    1     -2.56      0.00 
   -3    7    1     20.69      0.00 
   -2    7    1      1.19      0.00 
   -1    7    1     14.98      0.00 
    1    7    1    -24.63      0.00 
    2    7    1     -5.21      0.00 
    3    7    1      2.11      0.00 
    4    7    1     -5.31      0.00 
    5    7    1      6.58      0.00 
    6    7    1     13.32      0.00 
    7    7    1     -0.73      0.00 
    8    7    1     11.71      0.00 
    9    7    1      5.74      0.00 
   10    7    1      4.57      0.00 
   11    7    1      7.69      0.00 
   12    7    1     -5.59      0.00 
   13    7    1      1.75      0.00 
   14    7    1      0.08      0.00 
   15    7    1     -3.79      0.00 
   16    7    1     -0.87      0.00 
   17    7    1      3.84      0.00 
   18    7    1     -1.51      0.00 
   19    7    1      1.18      0.00 
   20    7    1      3.53      0.00 
   21    7    1     -2.53      0.00 
   22    7    1     -2.99      0.00 
  -22    8    1      1.29      0.00 
  -21    8    1     -1.98      0.00 
  -20    8    1     -1.07      0.00 
  -19    8    1      0.25      0.00 
  -18    8    1     -2.87      0.00 
  -17    8    1      1.05      0.00 
  -16    8    1      3.10      0.00 
  -15    8    1     -2.08      0.00 
  -14    8    1      2.47      0.00 
  -13    8    1      2.23      0.00 
  -12    8    1      1.54      0.00 
  -11    8    1     -2.04      0.00 
  -10    8    1      2.51      0.00 
   -9    8    1     -5.25      0.00 
   -8    8    1      3.18      0.00 
   -7    8    1     -2.48      0.00 
   -6    8    1     14.44      0.00 
   -5    8    1      2.62      0.00 
   -4    8    1    -21.60      0.00 
   -3    8    1     12.72      0.00 
   -2    8    1     -2.48      0.00 
   -1    8    1    -12.66      0.00 
    0    8    1      4.93      0.00 
    1    8    1     -5.49      0.00 
    2    8    1      6.56      0.00 
    3    8    1      5.54      0.00 
    4    8    1      0.01      0.00 
    5    8    1     -0.43      0.00 
    6    8    1     -0.20      0.00 
    7    8    1     -3.04      0.00 
    8    8    1      4.99      0.00 
    9    8    1     -0.54      0.00 
   10    8    1    -14.28      0.00 
   11    8    1     -3.86      0.00 
   12    8    1      1.24      0.00 
   13    8    1     -0.74      0.00 
   14    8    1     -3.60      0.00 
   15    8    1      3.26      0.00 
   16    8    1     -1.21      0.00 
   17    8    1     -0.20      0.00 
   18    8    1      2.42      0.00 
   19    8    1     -3.97      0.00 
   20    8    1      0.01      0.00 
   21    8    1      3.84      0.00 
   22    8    1     -1.05      0.00 
  -21    9    1      0.62      0.00 
  -20    9    1      0.06      0.00 
  -19    9    1      1.56      0.00 
  -18    9    1      0.36      0.00 
  -17    9    1     -3.54      0.00 
  -16    9    1      1.21      0.00 
  -15    9    1     -1.44      0.00 
  -14    9    1     -1.31      0.00 
  -13    9    1     -0.36      0.00 
  -12    9    1      2.79      0.00 
  -11    9    1     -4.58      0.00 
  -10    9    1     -0.48      0.00 
   -9    9    1      3.30      0.00 
   -8    9    1     11.07      0.00 
   -7    9    1     -1.56      0.00 
   -6    9    1    -13.98      0.00 
   -5    9    1     -0.23      0.00 
   -4    9    1     -1.83      0.00 
   -3    9    1      2.25      0.00 
   -2    9    1      7.99      0.00 
   -1    9    1      5.07      0.00 
    0    9    1      4.64      0.00 
    1    9    1     -7.81      0.00 
    2    9    1      7.66      0.00 
    3    9    1     -7.52      0.00 
    4    9    1    -11.39      0.00 
    5    9    1     16.79      0.00 
    6    9    1      3.28      0.00 
    7    9    1    -12.93      0.00 
    8    9    1      3.68      0.00 
    9    9    1      4.03      0.00 
   10    9    1      2.68      0.00 
   11    9    1      5.36      0.00 
   12    9    1     -1.10      0.00 
   13    9    1      2.24      0.00 
   14    9    1     -0.11      0.00 
   15    9    1     -0.35      0.00 
   16    9    1      1.59      0.00 
   17    9    1     -4.51      0.00 
   18    9    1      1.74      0.00 
   19    9    1      5.84      0.00 
   20    9    1     -1.45      0.00 
   21    9    1     -2.16      0.00 
  -21   10    1     -1.49      0.00 
  -20   10    1      1.51      0.00 
  -19   10    1     -2.54      0.00 
  -18   10    1     -4.77      0.00 
  -17   10    1     -2.46      0.00 
  -16   10    1      5.66      0.00 
  -15   10    1     -1.88      0.00 
  -14   10    1      2.44      0.00 
  -13   10    1      1.08      0.00 
  -12   10    1      1.04      0.00 
  -11   10    1      3.93      0.00 
  -10   10    1     -1.12      0.00 
   -9   10    1     -5.79      0.00 
   -8   10    1     -0.56      0.00 
   -7   10    1     -2.84      0.00 
   -6   10    1      1.46      0.00 
   -5   10    1     13.53      0.00 
   -4   10    1      7.66      0.00 
   -3   10    1     -6.85      0.00 
   -2   10    1     -8.95      0.00 
   -1   10    1    -10.79      0.00 
    0   10    1      6.20      0.00 
    1   10    1     -2.02      0.00 
    2   10    1      0.68      0.00 
    3   10    1      2.81      0.00 
    4   10    1    -12.34      0.00 
    5   10    1      0.07      0.00 
    6   10    1     13.70      0.00 
    7   10    1     -4.73      0.00 
    8   10    1     -1.80      0.00 
    9   10    1      2.61      0.00 
   10   10    1     -5.89      0.00 
   11   10    1     -3.18      0.00 
   12   10    1     -6.42      0.00 
   13   10    1      2.11      0.00 
   14   10    1      3.12      0.00 
   15   10    1     -1.60      0.00 
   16   10    1     -1.38      0.00 
   17   10    1      1.54      0.00 
   18   10    1      0.69      0.00 
   19   10    1     -0.05      0.00 
   20   10    1     -0.48      0.00 
   21   10    1     -2.06      0.00 
  -21   11    1     -0.59      0.00 
  -20   11    1     -4.94      0.00 
  -19   11    1     -4.08      0.00 
  -18   11    1      4.85      0.00 
  -17   11    1      3.36      0.00 
  -16   11    1      5.72      0.00 
  -15   11    1      0.29      0.00 
  -14   11    1     -3.58      0.00 
  -13   11    1     -3.98      0.00 
  -12   11    1      0.56      0.00 
  -11   11    1     -2.91      0.00 
  -10   11    1     -1.98      0.00 
   -9   11    1      6.74      0.00 
   -8   11    1     -0.30      0.00 
   -7   11    1     -1.64      0.00 
   -6   11    1     11.79      0.00 
   -5   11    1     -9.74      0.00 
   -3   11    1      0.83      0.00 
   -1   11    1     -5.82      0.00 
    0   11    1     10.06      0.00 
    1   11    1      1.92      0.00 
    2   11    1     -6.85      0.00 
    3   11    1      3.92      0.00 
    4   11    1      5.78      0.00 
    5   11    1      1.92      0.00 
    6   11    1      5.94      0.00 
    7   11    1     -0.07      0.00 
    8   11    1     -2.36      0.00 
    9   11    1      6.90      0.00 
   10   11    1    -11.77      0.00 
   11   11    1     -2.52      0.00 
   12   11    1     13.48      0.00 
   13   11    1      0.78      0.00 
   14   11    1     -0.39      0.00 
   15   11    1      3.28      0.00 
   16   11    1      1.32      0.00 
   17   11    1      1.54      0.00 
   18   11    1      2.64      0.00 
   19   11    1     -2.71      0.00 
   20   11    1     -0.37      0.00 
   21   11    1     -1.43      0.00 
  -20   12    1      3.87      0.00 
  -19   12    1      0.22      0.00 
  -18   12    1      8.13      0.00 
  -17   12    1     -3.95      0.00 
  -16   12    1     -8.94      0.00 
  -15   12    1     -1.08      0.00 
  -14   12    1     -4.52      0.00 
  -13   12    1      1.91      0.00 
  -12   12    1      3.64      0.00 
  -11   12    1      7.37      0.00 
  -10   12    1     14.74      0.00 
   -9   12    1     -9.34      0.00 
   -8   12    1     -5.72      0.00 
   -7   12    1     -2.51      0.00 
   -6   12    1      0.31      0.00 
   -5   12    1      4.96      0.00 
   -4   12    1     -1.53      0.00 
   -3   12    1     -4.11      0.00 
   -2   12    1      7.46      0.00 
   -1   12    1     -2.99      0.00 
    0   12    1     -5.85      0.00 
    1   12    1     -2.72      0.00 
    2   12    1      6.83      0.00 
    3   12    1      4.27      0.00 
    4   12    1    -10.62      0.00 
    5   12    1     -4.65      0.00 
    6   12    1      4.60      0.00 
    7   12    1     -0.23      0.00 
    8   12    1     -0.18      0.00 
    9   12    1     -0.08      0.00 
   10   12    1     -2.33      0.00 
   11   12    1     -3.95      0.00 
   12   12    1     -0.10      0.00 
   13   12    1      3.55      0.00 
   14   12    1     -2.56      0.00 
   15   12    1      0.36      0.00 
   16   12    1      5.06      0.00 
   17   12    1     -5.26      0.00 
   18   12    1      0.07      0.00 
   19   12    1     -0.01      0.00 
   20   12    1     -3.86      0.00 
  -19   13    1      3.33      0.00 
  -18   13    1     -2.52      0.00 
  -17   13    1      0.09      0.00 
  -16   13    1     -1.39      0.00 
  -15   13    1      6.97      0.00 
  -14   13    1      6.58      0.00 
  -13   13    1      1.64      0.00 
  -12   13    1      5.48      0.00 
  -11   13    1     -7.88      0.00 
  -10   13    1     -7.37      0.00 
   -9   13    1      1.16      0.00 
   -8   13    1      3.46      0.00 
   -7   13    1      5.09      0.00 
   -6   13    1     -0.33      0.00 
   -5   13    1    -14.34      0.00 
   -4   13    1      6.35      0.00 
   -3   13    1     -2.69      0.00 
   -2   13    1      0.44      0.00 
   -1   13    1      0.60      0.00 
    0   13    1     -6.46      0.00 
    1   13    1      4.06      0.00 
    2   13    1      9.80      0.00 
    3   13    1      0.96      0.00 
    4   13    1     -1.87      0.00 
    5   13    1     -2.01      0.00 
    6   13    1      4.10      0.00 
    7   13    1      2.76      0.00 
    8   13    1     -4.16      0.00 
    9   13    1      3.07      0.00 
   10   13    1      5.09      0.00 
   11   13    1      1.90      0.00 
   12   13    1      1.97      0.00 
   13   13    1     -0.56      0.00 
   14   13    1      5.36      0.00 
   15   13    1     -5.31      0.00 
   16   13    1      0.94      0.00 
   17   13    1     -0.87      0.00 
   18   13    1     -2.53      0.00 
   19   13    1     -1.31      0.00 
  -19   14    1      4.89      0.00 
  -18   14    1      4.32      0.00 
  -17   14    1     -0.82      0.00 
  -16   14    1     -1.56      0.00 
  -15   14    1    -12.40      0.00 
  -14   14    1    -11.16      0.00 
  -13   14    1     -4.86      0.00 
  -12   14    1     10.31      0.00 
  -11   14    1      6.42      0.00 
  -10   14    1    -10.74      0.00 
   -9   14    1      0.02      0.00 
   -8   14    1     11.02      0.00 
   -7   14    1     -8.52      0.00 
   -6   14    1      1.89      0.00 
   -5   14    1    -11.03      0.00 
   -4   14    1      2.38      0.00 
   -3   14    1      6.32      0.00 
   -2   14    1     -4.50      0.00 
    0   14    1      0.86      0.00 
    1   14    1      2.77      0.00 
    3   14    1    -15.86      0.00 
    4   14    1     -8.63      0.00 
    5   14    1      1.53      0.00 
    6   14    1      3.40      0.00 
    7   14    1      4.37      0.00 
    8   14    1      2.52      0.00 
    9   14    1     -0.99      0.00 
   10   14    1     -1.78      0.00 
   11   14    1     -7.20      0.00 
   12   14    1     -2.57      0.00 
   13   14    1     -4.34      0.00 
   14   14    1     10.93      0.00 
   15   14    1     -5.56      0.00 
   16   14    1      0.33      0.00 
   17   14    1     -1.27      0.00 
   18   14    1     -4.11      0.00 
   19   14    1      4.66      0.00 
  -18   15    1     -0.89      0.00 
  -17   15    1     -1.94      0.00 
  -16   15    1     -4.80      0.00 
  -15   15    1      9.99      0.00 
  -14   15    1      1.79      0.00 
  -13   15    1      9.61      0.00 
  -12   15    1     14.33      0.00 
  -11   15    1     -0.08      0.00 
  -10   15    1      2.26      0.00 
   -9   15    1     -7.89      0.00 
   -8   15    1      0.28      0.00 
   -6   15    1      0.58      0.00 
   -5   15    1     -4.48      0.00 
   -4   15    1      5.80      0.00 
   -3   15    1     12.19      0.00 
   -2   15    1     -6.18      0.00 
   -1   15    1     -9.61      0.00 
    0   15    1     -2.70      0.00 
    1   15    1     -3.94      0.00 
    2   15    1      3.34      0.00 
    3   15    1     -4.58      0.00 
    4   15    1      7.78      0.00 
    5   15    1     16.67      0.00 
    6   15    1     -4.15      0.00 
    7   15    1      5.10      0.00 
    8   15    1      7.60      0.00 
    9   15    1    -16.84      0.00 
   10   15    1     -7.24      0.00 
   11   15    1      8.70      0.00 
   12   15    1     16.43      0.00 
   13   15    1     -6.53      0.00 
   14   15    1      4.46      0.00 
   15   15    1     -2.52      0.00 
   16   15    1     -3.36      0.00 
   17   15    1      3.52      0.00 
   18   15    1     -3.10      0.00 
  -17   16    1      4.37      0.00 
  -16   16    1     -3.61      0.00 
  -15   16    1      3.50      0.00 
  -14   16    1      1.13      0.00 
  -13   16    1    -18.43      0.00 
  -12   16    1      1.02      0.00 
  -11   16    1      4.98      0.00 
  -10   16    1     -8.31      0.00 
   -9   16    1    -11.70      0.00 
   -8   16    1      6.87      0.00 
   -7   16    1      1.19      0.00 
   -6   16    1      1.18      0.00 
   -5   16    1      0.85      0.00 
   -4   16    1     -5.64      0.00 
   -3   16    1     -1.08      0.00 
   -2   16    1      6.02      0.00 
   -1   16    1      3.54      0.00 
    0   16    1     -5.82      0.00 
    1   16    1      1.84      0.00 
    2   16    1      4.58      0.00 
    3   16    1     -1.90      0.00 
    4   16    1     -3.14      0.00 
    5   16    1      2.11      0.00 
    6   16    1     -2.27      0.00 
    7   16    1     -3.52      0.00 
    8   16    1      1.78      0.00 
    9   16    1     -1.68      0.00 
   10   16    1      3.27      0.00 
   11   16    1     -6.78      0.00 
   12   16    1      4.79      0.00 
   13   16    1     -4.95      0.00 
   14   16    1     -3.31      0.00 
   15   16    1      2.66      0.00 
   16   16    1      0.64      0.00 
   17   16    1     -1.73      0.00 
  -16   17    1     -1.70      0.00 
  -15   17    1     -8.99      0.00 
  -14   17    1      1.97      0.00 
  -13   17    1      6.09      0.00 
  -12   17    1      4.38      0.00 
  -11   17    1      6.99      0.00 
  -10   17    1     -5.57      0.00 
   -9   17    1     -1.51      0.00 
   -8   17    1      3.60      0.00 
   -7   17    1      4.74      0.00 
   -6   17    1      3.20      0.00 
   -5   17    1    -10.01      0.00 
   -4   17    1      4.38      0.00 
   -3   17    1      8.16      0.00 
   -2   17    1    -14.91      0.00 
   -1   17    1      6.27      0.00 
    0   17    1      0.68      0.00 
    1   17    1    -18.43      0.00 
    2   17    1      1.03      0.00 
    3   17    1      8.83      0.00 
    4   17    1      7.23      0.00 
    5   17    1      9.17      0.00 
    6   17    1      7.50      0.00 
    7   17    1     -3.11      0.00 
    8   17    1    -11.64      0.00 
    9   17    1     -9.44      0.00 
   10   17    1      2.21      0.00 
   11   17    1     -0.02      0.00 
   12   17    1      4.05      0.00 
   13   17    1      9.06      0.00 
   14   17    1      2.20      0.00 
   15   17    1     -8.26      0.00 
   16   17    1     -3.49      0.00 
  -15   18    1      1.95      0.00 
  -14   18    1     -3.12      0.00 
  -13   18    1      4.12      0.00 
  -12   18    1     -4.80      0.00 
  -11   18    1     -5.63      0.00 
  -10   18    1     -0.04      0.00 
   -8   18    1      7.88      0.00 
   -7   18    1    -14.15      0.00 
   -6   18    1     -1.84      0.00 
   -5   18    1      0.76      0.00 
   -4   18    1     -6.56      0.00 
   -3   18    1     11.40      0.00 
   -2   18    1    -18.23      0.00 
   -1   18    1     -8.81      0.00 
    0   18    1     20.48      0.00 
    1   18    1     12.41      0.00 
    2   18    1      8.07      0.00 
    3   18    1     -5.17      0.00 
    4   18    1     -2.78      0.00 
    5   18    1      0.51      0.00 
    6   18    1    -11.43      0.00 
    7   18    1    -15.28      0.00 
    8   18    1     -3.99      0.00 
    9   18    1     10.34      0.00 
   10   18    1     17.85      0.00 
   11   18    1      7.80      0.00 
   12   18    1      3.67      0.00 
   13   18    1     -4.48      0.00 
   14   18    1    -14.39      0.00 
   15   18    1     -5.35      0.00 
  -14   19    1     -4.98      0.00 
  -13   19    1      2.75      0.00 
  -12   19    1     -8.52      0.00 
  -11   19    1     -1.56      0.00 
  -10   19    1      6.27      0.00 
   -9   19    1     -5.64      0.00 
   -8   19    1      7.87      0.00 
   -7   19    1      2.40      0.00 
   -6   19    1    -12.56      0.00 
   -5   19    1      9.86      0.00 
   -4   19    1     -4.89      0.00 
   -3   19    1      1.32      0.00 
   -2   19    1      0.61      0.00 
   -1   19    1      1.20      0.00 
    0   19    1     25.97      0.00 
    1   19    1    -10.91      0.00 
    2   19    1    -19.13      0.00 
    3   19    1     -2.57      0.00 
    4   19    1     -0.49      0.00 
    5   19    1      3.09      0.00 
    6   19    1      2.25      0.00 
    7   19    1      0.12      0.00 
    8   19    1     14.96      0.00 
    9   19    1      8.46      0.00 
   10   19    1     -6.30      0.00 
   11   19    1     -8.50      0.00 
   12   19    1    -17.59      0.00 
   13   19    1     -8.67      0.00 
   14   19    1      5.92      0.00 
  -13   20    1     -0.25      0.00 
  -12   20    1     -1.17      0.00 
  -11   20    1      1.12      0.00 
  -10   20    1     12.94      0.00 
   -9   20    1      4.78      0.00 
   -8   20    1    -11.36      0.00 
   -7   20    1     -5.48      0.00 
   -6   20    1     -0.01      0.00 
   -5   20    1     -2.08      0.00 
   -4   20    1     -0.37      0.00 
   -3   20    1     -1.89      0.00 
   -2   20    1     -3.82      0.00 
   -1   20    1     -4.31      0.00 
    0   20    1      4.86      0.00 
    1   20    1      4.50      0.00 
    2   20    1      1.83      0.00 
    3   20    1     -1.83      0.00 
    4   20    1      1.31      0.00 
    5   20    1     -1.97      0.00 
    6   20    1      1.37      0.00 
    7   20    1     -4.87      0.00 
    8   20    1     -0.61      0.00 
    9   20    1     -0.74      0.00 
   10   20    1     -9.44      0.00 
   11   20    1      2.13      0.00 
   12   20    1      7.77      0.00 
   13   20    1      5.25      0.00 
  -11   21    1     -1.70      0.00 
  -10   21    1     -7.29      0.00 
   -9   21    1     -8.99      0.00 
   -8   21    1      3.87      0.00 
   -7   21    1     -6.05      0.00 
   -6   21    1     10.78      0.00 
   -5   21    1     16.40      0.00 
   -4   21    1    -14.27      0.00 
   -3   21    1      1.20      0.00 
   -2   21    1      5.91      0.00 
   -1   21    1     -2.10      0.00 
    0   21    1      9.87      0.00 
    1   21    1     -5.70      0.00 
    2   21    1     -0.59      0.00 
    3   21    1     -1.20      0.00 
    4   21    1     -2.04      0.00 
    5   21    1     -6.07      0.00 
    6   21    1      7.88      0.00 
    7   21    1     13.75      0.00 
    8   21    1     -0.71      0.00 
    9   21    1      0.45      0.00 
   10   21    1     -2.85      0.00 
   11   21    1     -3.80      0.00 
   -9   22    1    -11.06      0.00 
   -8   22    1      9.16      0.00 
   -7   22    1     18.70      0.00 
   -6   22    1     -8.08      0.00 
   -5   22    1     -7.23      0.00 
   -4   22    1     -7.84      0.00 
   -3   22    1      0.09      0.00 
   -2   22    1      0.89      0.00 
   -1   22    1    -13.84      0.00 
    0   22    1     13.61      0.00 
    1   22    1      0.87      0.00 
    2   22    1     -6.05      0.00 
    3   22    1     13.47      0.00 
    4   22    1      2.47      0.00 
    5   22    1     -5.43      0.00 
    6   22    1     -7.93      0.00 
    7   22    1     -3.40      0.00 
    8   22    1     -2.04      0.00 
    9   22    1     -5.81      0.00 
   -6   23    1     -3.87      0.00 
   -5   23    1     -0.91      0.00 
   -4   23    1      1.78      0.00 
   -3   23    1      0.30      0.00 
   -2   23    1      8.57      0.00 
   -1   23    1     -0.04      0.00 
    0   23    1     -0.53      0.00 
    1   23    1      3.64      0.00 
    2   23    1     -6.20      0.00 
    3   23    1     -1.15      0.00 
    4   23    1      5.82      0.00 
    5   23    1     -2.15      0.00 
    6   23    1     -6.45      0.00 
  -22    0    2      1.43      0.00 
  -20    0    2      0.15      0.00 
  -18    0    2     -1.34      0.00 
  -16    0    2     -6.50      0.00 
  -14    0    2     -4.66      0.00 
  -12    0    2      7.61      0.00 
  -10    0    2    -11.72      0.00 
   -8    0    2    -14.85      0.00 
   -6    0    2     13.78      0.00 
   -2    0    2    183.83      0.00 
    2    0    2    -83.20      0.00 
    6    0    2      3.15      0.00 
    8    0    2      6.95      0.00 
   10    0    2    -13.43      0.00 
   12    0    2      5.58      0.00 
   14    0    2     -6.82      0.00 
   16    0    2     -1.63      0.00 
   18    0    2      4.05      0.00 
   22    0    2      2.59      0.00 
  -22    1    2     -3.55      0.00 
  -21    1    2      1.76      0.00 
  -20    1    2      0.98      0.00 
  -19    1    2      5.10      0.00 
  -18    1    2     -0.15      0.00 
  -17    1    2     -0.11      0.00 
  -16    1    2     -1.36      0.00 
  -15    1    2      0.04      0.00 
  -14    1    2      2.96      0.00 
  -13    1    2      5.41      0.00 
  -12    1    2      3.05      0.00 
  -11    1    2      0.54      0.00 
  -10    1    2    -12.46      0.00 
   -9    1    2     -1.62      0.00 
   -8    1    2      7.80      0.00 
   -6    1    2      8.85      0.00 
   -5    1    2     10.56      0.00 
   -4    1    2     14.40      0.00 
   -3    1    2    -14.09      0.00 
   -1    1    2   -277.71      0.00 
    0    1    2   -132.15      0.00 
    1    1    2    111.04      0.00 
    2    1    2     14.59      0.00 
    4    1    2     -8.83      0.00 
    5    1    2      2.07      0.00 
    6    1    2     -4.30      0.00 
    7    1    2      8.92      0.00 
    8    1    2     -5.80      0.00 
    9    1    2      2.96      0.00 
   10    1    2      0.54      0.00 
   11    1    2      0.05      0.00 
   12    1    2      3.24      0.00 
   13    1    2      0.39      0.00 
   14    1    2     -3.67      0.00 
   15    1    2     -1.32      0.00 
   16    1    2      3.02      0.00 
   17    1    2      7.96      0.00 
   18    1    2     -2.39      0.00 
   19    1    2     -0.56      0.00 
   21    1    2     -4.38      0.00 
   22    1    2     -2.43      0.00 
   23    1    2      2.24      0.00 
  -22    2    2      0.96      0.00 
  -21    2    2     -0.31      0.00 
  -20    2    2     -2.77      0.00 
  -19    2    2     -1.09      0.00 
  -18    2    2     -2.46      0.00 
  -17    2    2     -0.42      0.00 
  -16    2    2     -1.80      0.00 
  -15    2    2      4.86      0.00 
  -14    2    2      0.02      0.00 
  -13    2    2     -0.67      0.00 
  -12    2    2    -11.62      0.00 
  -11    2    2     -7.93      0.00 
  -10    2    2     12.95      0.00 
   -9    2    2     -1.70      0.00 
   -8    2    2     -9.09      0.00 
   -5    2    2    -20.20      0.00 
   -4    2    2     27.36      0.00 
   -3    2    2    -84.43      0.00 
   -2    2    2     35.68      0.00 
   -1    2    2     34.14      0.00 
    0    2    2     76.27      0.00 
    1    2    2     77.32      0.00 
    2    2    2     38.10      0.00 
    3    2    2      2.14      0.00 
    4    2    2    -15.02      0.00 
    5    2    2     16.14      0.00 
    6    2    2      8.06      0.00 
    7    2    2      4.87      0.00 
    9    2    2      0.35      0.00 
   10    2    2     -1.25      0.00 
   11    2    2     -2.85      0.00 
   12    2    2     -3.52      0.00 
   13    2    2     -3.22      0.00 
   14    2    2      0.21      0.00 
   15    2    2      4.07      0.00 
   16    2    2     -6.17      0.00 
   17    2    2     -0.84      0.00 
   18    2    2     -4.68      0.00 
   19    2    2     -3.31      0.00 
   21    2    2      0.82      0.00 
   22    2    2     -2.68      0.00 
   23    2    2      0.08      0.00 
  -22    3    2     -0.73      0.00 
  -21    3    2     -3.03      0.00 
  -20    3    2      1.96      0.00 
  -19    3    2      6.00      0.00 
  -18    3    2     -3.72      0.00 
  -17    3    2      6.19      0.00 
  -16    3    2     -1.16      0.00 
  -15    3    2     -1.28      0.00 
  -14    3    2     -1.24      0.00 
  -13    3    2     -3.28      0.00 
  -12    3    2      2.24      0.00 
  -11    3    2      5.13      0.00 
  -10    3    2      5.96      0.00 
   -9    3    2     -3.14      0.00 
   -8    3    2     -9.76      0.00 
   -7    3    2      5.42      0.00 
   -5    3    2    -14.42      0.00 
   -4    3    2     35.69      0.00 
   -3    3    2      4.83      0.00 
   -1    3    2    -90.94      0.00 
    0    3    2     93.18      0.00 
    1    3    2     33.28      0.00 
    2    3    2   -130.51      0.00 
    3    3    2    -21.22      0.00 
    4    3    2      4.00      0.00 
    5    3    2     -4.10      0.00 
    6    3    2     -2.10      0.00 
    7    3    2    -17.76      0.00 
    9    3    2      3.34      0.00 
   10    3    2      2.77      0.00 
   11    3    2      0.05      0.00 
   12    3    2     -2.63      0.00 
   13    3    2      3.23      0.00 
   14    3    2     -0.89      0.00 
   15    3    2      0.96      0.00 
   16    3    2     -1.63      0.00 
   17    3    2      0.81      0.00 
   18    3    2      3.12      0.00 
   19    3    2      1.05      0.00 
   21    3    2      4.90      0.00 
   22    3    2     -1.27      0.00 
   23    3    2      0.98      0.00 
  -22    4    2     -1.94      0.00 
  -21    4    2     -0.69      0.00 
  -20    4    2     -2.01      0.00 
  -19    4    2      5.23      0.00 
  -18    4    2     -5.19      0.00 
  -17    4    2     -4.59      0.00 
  -16    4    2     -0.95      0.00 
  -15    4    2      0.57      0.00 
  -14    4    2      6.94      0.00 
  -13    4    2     -4.63      0.00 
  -12    4    2      0.78      0.00 
  -11    4    2      5.87      0.00 
  -10    4    2    -10.53      0.00 
   -9    4    2    -10.47      0.00 
   -8    4    2      0.89      0.00 
   -7    4    2     -7.21      0.00 
   -4    4    2    -33.27      0.00 
   -3    4    2    -78.36      0.00 
   -2    4    2     62.30      0.00 
   -1    4    2     45.21      0.00 
    0    4    2     -4.62      0.00 
    1    4    2     57.52      0.00 
    2    4    2    -21.64      0.00 
    3    4    2    -27.62      0.00 
    4    4    2     43.08      0.00 
    5    4    2     22.12      0.00 
    6    4    2    -16.87      0.00 
    8    4    2     15.60      0.00 
    9    4    2      0.31      0.00 
   10    4    2      3.44      0.00 
   11    4    2      2.86      0.00 
   12    4    2      4.16      0.00 
   13    4    2     -2.31      0.00 
   14    4    2     -6.77      0.00 
   15    4    2     -1.26      0.00 
   16    4    2     -4.27      0.00 
   17    4    2     -3.10      0.00 
   18    4    2      2.32      0.00 
   19    4    2      1.89      0.00 
   20    4    2     -5.15      0.00 
   21    4    2     -0.72      0.00 
   22    4    2      1.03      0.00 
   23    4    2     -1.14      0.00 
  -22    5    2      1.16      0.00 
  -21    5    2      1.60      0.00 
  -20    5    2     -0.40      0.00 
  -19    5    2      2.03      0.00 
  -18    5    2     -0.86      0.00 
  -17    5    2      1.58      0.00 
  -16    5    2      3.18      0.00 
  -15    5    2     -1.30      0.00 
  -14    5    2     -1.21      0.00 
  -13    5    2     -2.04      0.00 
  -12    5    2     -2.89      0.00 
  -11    5    2      0.96      0.00 
  -10    5    2      9.77      0.00 
   -9    5    2     -3.58      0.00 
   -8    5    2     16.97      0.00 
   -7    5    2     -2.17      0.00 
   -6    5    2     -7.72      0.00 
   -4    5    2     38.47      0.00 
   -3    5    2     17.71      0.00 
    0    5    2    -49.51      0.00 
    1    5    2      7.54      0.00 
    2    5    2     -9.82      0.00 
    3    5    2    -18.34      0.00 
    4    5    2      5.15      0.00 
    5    5    2      2.64      0.00 
    6    5    2    -16.18      0.00 
    7    5    2    -10.33      0.00 
    8    5    2     -7.39      0.00 
    9    5    2     -6.51      0.00 
   10    5    2     -1.59      0.00 
   11    5    2     -9.39      0.00 
   12    5    2     -3.29      0.00 
   13    5    2      2.74      0.00 
   14    5    2     -6.44      0.00 
   15    5    2      3.61      0.00 
   16    5    2      8.22      0.00 
   17    5    2      3.70      0.00 
   18    5    2      0.31      0.00 
   19    5    2      0.74      0.00 
   20    5    2     -3.44      0.00 
   21    5    2      0.05      0.00 
   22    5    2      4.25      0.00 
   23    5    2     -1.41      0.00 
  -22    6    2      2.97      0.00 
  -21    6    2      0.71      0.00 
  -20    6    2     -2.63      0.00 
  -19    6    2     -0.19      0.00 
  -18    6    2     -1.99      0.00 
  -17    6    2     -4.53      0.00 
  -16    6    2      0.46      0.00 
  -15    6    2     -1.82      0.00 
  -14    6    2      5.66      0.00 
  -13    6    2      2.67      0.00 
  -12    6    2     -0.86      0.00 
  -11    6    2     -2.72      0.00 
  -10    6    2      8.73      0.00 
   -9    6    2    -13.54      0.00 
   -8    6    2      0.52      0.00 
   -7    6    2     -4.67      0.00 
   -6    6    2      8.90      0.00 
   -5    6    2    -14.78      0.00 
   -4    6    2      3.19      0.00 
    0    6    2     -4.84      0.00 
    1    6    2     14.48      0.00 
    2    6    2      4.68      0.00 
    3    6    2     16.52      0.00 
    4    6    2      8.64      0.00 
    6    6    2      8.08      0.00 
    7    6    2     13.09      0.00 
    8    6    2      0.44      0.00 
    9    6    2     -2.06      0.00 
   10    6    2      9.00      0.00 
   11    6    2      2.23      0.00 
   12    6    2      0.95      0.00 
   13    6    2      4.49      0.00 
   14    6    2      1.77      0.00 
   15    6    2      2.33      0.00 
   16    6    2     -1.82      0.00 
   17    6    2     -0.09      0.00 
   18    6    2     -5.93      0.00 
   19    6    2     -2.04      0.00 
   20    6    2      1.41      0.00 
   21    6    2     -1.56      0.00 
   22    6    2      1.60      0.00 
  -22    7    2     -1.61      0.00 
  -21    7    2      0.92      0.00 
  -20    7    2     -2.94      0.00 
  -19    7    2      0.47      0.00 
  -18    7    2      1.92      0.00 
  -17    7    2     -1.33      0.00 
  -16    7    2      6.80      0.00 
  -15    7    2      0.88      0.00 
  -14    7    2      1.29      0.00 
  -13    7    2      1.60      0.00 
  -12    7    2      1.95      0.00 
  -11    7    2     -5.06      0.00 
  -10    7    2      2.47      0.00 
   -9    7    2     -0.03      0.00 
   -8    7    2      0.47      0.00 
   -7    7    2     -6.84      0.00 
   -6    7    2     -1.06      0.00 
   -5    7    2     -5.55      0.00 
   -4    7    2     19.90      0.00 
   -3    7    2     16.66      0.00 
   -1    7    2     -3.04      0.00 
    0    7    2     -9.17      0.00 
    1    7    2      9.04      0.00 
    2    7    2     -4.48      0.00 
    3    7    2     -3.85      0.00 
    4    7    2     22.02      0.00 
    5    7    2     -6.10      0.00 
    6    7    2    -22.31      0.00 
    7    7    2     -7.53      0.00 
    8    7    2     -0.87      0.00 
    9    7    2     -5.78      0.00 
   10    7    2     -2.65      0.00 
   11    7    2     -3.00      0.00 
   12    7    2     -4.63      0.00 
   13    7    2     -5.11      0.00 
   14    7    2     -3.01      0.00 
   15    7    2      5.17      0.00 
   16    7    2     -6.78      0.00 
   17    7    2     -0.11      0.00 
   18    7    2      3.11      0.00 
   19    7    2      0.79      0.00 
   20    7    2      1.76      0.00 
   21    7    2     -1.48      0.00 
   22    7    2     -0.15      0.00 
  -22    8    2     -3.78      0.00 
  -21    8    2      2.41      0.00 
  -20    8    2      0.38      0.00 
  -19    8    2     -5.50      0.00 
  -18    8    2      0.57      0.00 
  -17    8    2     -1.02      0.00 
  -16    8    2      3.70      0.00 
  -15    8    2      1.14      0.00 
  -14    8    2      0.82      0.00 
  -13    8    2     -3.36      0.00 
  -12    8    2     -4.72      0.00 
  -11    8    2     -1.29      0.00 
  -10    8    2     -1.34      0.00 
   -9    8    2     -6.03      0.00 
   -8    8    2      9.49      0.00 
   -7    8    2      8.21      0.00 
   -6    8    2     14.57      0.00 
   -5    8    2      1.83      0.00 
   -4    8    2    -26.73      0.00 
   -3    8    2    -10.38      0.00 
   -2    8    2      8.53      0.00 
   -1    8    2      3.95      0.00 
    0    8    2     -7.74      0.00 
    1    8    2      8.38      0.00 
    2    8    2     -2.74      0.00 
    3    8    2    -14.24      0.00 
    4    8    2     13.44      0.00 
    5    8    2     -3.40      0.00 
    6    8    2    -16.80      0.00 
    7    8    2      5.09      0.00 
    8    8    2      4.94      0.00 
    9    8    2      3.04      0.00 
   10    8    2      5.37      0.00 
   11    8    2     -0.48      0.00 
   12    8    2      2.13      0.00 
   13    8    2     12.44      0.00 
   14    8    2     -1.34      0.00 
   15    8    2      3.81      0.00 
   16    8    2     -2.48      0.00 
   17    8    2      0.27      0.00 
   18    8    2      2.86      0.00 
   19    8    2     -1.59      0.00 
   20    8    2      1.02      0.00 
   21    8    2      2.63      0.00 
   22    8    2     -0.55      0.00 
  -21    9    2     -1.32      0.00 
  -20    9    2     -3.84      0.00 
  -19    9    2     -2.67      0.00 
  -18    9    2      6.83      0.00 
  -17    9    2      3.14      0.00 
  -16    9    2      1.84      0.00 
  -15    9    2      0.88      0.00 
  -14    9    2      1.68      0.00 
  -13    9    2      0.59      0.00 
  -12    9    2      2.04      0.00 
  -11    9    2     -4.19      0.00 
  -10    9    2      5.64      0.00 
   -9    9    2      4.92      0.00 
   -8    9    2     -5.01      0.00 
   -7    9    2      1.53      0.00 
   -6    9    2    -11.15      0.00 
   -5    9    2    -16.62      0.00 
   -4    9    2      3.25      0.00 
   -3    9    2      3.93      0.00 
   -2    9    2      8.70      0.00 
   -1    9    2     11.66      0.00 
    1    9    2     -2.11      0.00 
    2    9    2      3.38      0.00 
    3    9    2     -2.21      0.00 
    4    9    2     10.66      0.00 
    5    9    2      5.57      0.00 
    6    9    2     -7.71      0.00 
    7    9    2      0.89      0.00 
    8    9    2     -2.43      0.00 
    9    9    2     -2.49      0.00 
   10    9    2     -0.32      0.00 
   11    9    2      2.35      0.00 
   12    9    2      0.27      0.00 
   13    9    2      2.97      0.00 
   14    9    2     -7.33      0.00 
   15    9    2     -4.81      0.00 
   16    9    2     -3.82      0.00 
   17    9    2     -2.77      0.00 
   18    9    2     -0.32      0.00 
   19    9    2      3.40      0.00 
   20    9    2     -0.57      0.00 
   21    9    2     -4.38      0.00 
  -21   10    2     -0.11      0.00 
  -20   10    2      4.61      0.00 
  -19   10    2      0.43      0.00 
  -18   10    2      7.62      0.00 
  -17   10    2     -2.57      0.00 
  -16   10    2     -3.38      0.00 
  -15   10    2     -4.78      0.00 
  -14   10    2     -3.17      0.00 
  -13   10    2     -1.95      0.00 
  -12   10    2     -2.23      0.00 
  -11   10    2      4.64      0.00 
  -10   10    2     -0.14      0.00 
   -9   10    2     -9.93      0.00 
   -8   10    2     -0.09      0.00 
   -7   10    2      1.43      0.00 
   -6   10    2      7.05      0.00 
   -5   10    2     -0.24      0.00 
   -4   10    2      7.12      0.00 
   -3   10    2      6.84      0.00 
   -2   10    2     -9.17      0.00 
   -1   10    2     -1.01      0.00 
    0   10    2     -2.11      0.00 
    1   10    2     -0.26      0.00 
    2   10    2      5.53      0.00 
    3   10    2     -6.26      0.00 
    4   10    2     -6.07      0.00 
    5   10    2     -0.24      0.00 
    6   10    2      0.58      0.00 
    7   10    2      7.05      0.00 
    8   10    2      1.50      0.00 
    9   10    2     -9.28      0.00 
   10   10    2     -2.64      0.00 
   11   10    2     10.68      0.00 
   12   10    2     -3.82      0.00 
   13   10    2      1.95      0.00 
   14   10    2     -1.73      0.00 
   15   10    2      5.14      0.00 
   16   10    2      3.31      0.00 
   17   10    2      1.64      0.00 
   18   10    2      0.46      0.00 
   19   10    2     -2.42      0.00 
   20   10    2      1.86      0.00 
   21   10    2      1.02      0.00 
  -21   11    2     -3.38      0.00 
  -20   11    2      3.79      0.00 
  -19   11    2     -2.26      0.00 
  -18   11    2     -2.09      0.00 
  -17   11    2     -3.06      0.00 
  -16   11    2      0.94      0.00 
  -15   11    2      3.70      0.00 
  -14   11    2      3.17      0.00 
  -13   11    2      4.62      0.00 
  -12   11    2      0.75      0.00 
  -11   11    2      5.39      0.00 
  -10   11    2      7.26      0.00 
   -9   11    2     -3.49      0.00 
   -8   11    2      1.51      0.00 
   -7   11    2     -9.57      0.00 
   -6   11    2     -3.14      0.00 
   -5   11    2     -7.22      0.00 
   -4   11    2     -3.03      0.00 
   -3   11    2     11.63      0.00 
   -2   11    2     -0.05      0.00 
   -1   11    2     -2.64      0.00 
    0   11    2      1.77      0.00 
    1   11    2      2.86      0.00 
    2   11    2      2.93      0.00 
    3   11    2     -8.88      0.00 
    4   11    2      4.75      0.00 
    5   11    2     10.19      0.00 
    6   11    2     -6.98      0.00 
    7   11    2     -2.30      0.00 
    8   11    2     -0.12      0.00 
    9   11    2      0.83      0.00 
   10   11    2     -4.70      0.00 
   11   11    2      6.81      0.00 
   12   11    2     -3.09      0.00 
   13   11    2     -5.05      0.00 
   14   11    2     -2.11      0.00 
   15   11    2      0.62      0.00 
   16   11    2     -2.53      0.00 
   17   11    2     -1.17      0.00 
   18   11    2     -1.57      0.00 
   19   11    2     -5.05      0.00 
   20   11    2      2.09      0.00 
   21   11    2     -2.30      0.00 
  -20   12    2      3.29      0.00 
  -19   12    2      0.56      0.00 
  -18   12    2     -0.02      0.00 
  -17   12    2      0.16      0.00 
  -16   12    2      2.29      0.00 
  -15   12    2     -1.63      0.00 
  -14   12    2     -1.72      0.00 
  -13   12    2      0.82      0.00 
  -12   12    2     -6.24      0.00 
  -11   12    2    -12.92      0.00 
  -10   12    2      1.24      0.00 
   -9   12    2     -6.59      0.00 
   -8   12    2     -2.25      0.00 
   -7   12    2     -5.03      0.00 
   -6   12    2      0.43      0.00 
   -5   12    2     20.54      0.00 
   -4   12    2      4.22      0.00 
   -3   12    2     -2.12      0.00 
   -2   12    2      3.90      0.00 
   -1   12    2     -3.45      0.00 
    0   12    2     -1.51      0.00 
    1   12    2      0.70      0.00 
    2   12    2     -7.95      0.00 
    3   12    2     -2.92      0.00 
    4   12    2      5.06      0.00 
    5   12    2      2.05      0.00 
    6   12    2      0.48      0.00 
    7   12    2     -4.15      0.00 
    8   12    2     -0.70      0.00 
    9   12    2      8.08      0.00 
   10   12    2      1.51      0.00 
   11   12    2     -4.51      0.00 
   12   12    2     -6.88      0.00 
   13   12    2      4.80      0.00 
   14   12    2     -2.55      0.00 
   15   12    2      0.35      0.00 
   16   12    2      4.16      0.00 
   17   12    2     -0.94      0.00 
   18   12    2      7.06      0.00 
   19   12    2     -0.94      0.00 
   20   12    2     -4.15      0.00 
  -19   13    2     -0.60      0.00 
  -18   13    2      1.03      0.00 
  -17   13    2      2.18      0.00 
  -16   13    2      0.95      0.00 
  -15   13    2     -2.64      0.00 
  -14   13    2     -3.26      0.00 
  -13   13    2      8.40      0.00 
  -12   13    2     -3.12      0.00 
  -11   13    2    -15.09      0.00 
  -10   13    2     12.33      0.00 
   -9   13    2     14.36      0.00 
   -8   13    2      5.02      0.00 
   -7   13    2      8.70      0.00 
   -6   13    2     -9.03      0.00 
   -5   13    2     -5.07      0.00 
   -4   13    2      0.53      0.00 
   -3   13    2    -12.16      0.00 
   -2   13    2     -0.69      0.00 
    1   13    2      2.11      0.00 
    2   13    2     -0.76      0.00 
    3   13    2      2.55      0.00 
    4   13    2     19.15      0.00 
    5   13    2     -3.94      0.00 
    6   13    2    -13.62      0.00 
    7   13    2      0.26      0.00 
    8   13    2     -6.67      0.00 
    9   13    2     -9.02      0.00 
   10   13    2      2.25      0.00 
   11   13    2     12.86      0.00 
   12   13    2     -1.40      0.00 
   13   13    2      2.25      0.00 
   14   13    2      0.30      0.00 
   15   13    2    -10.08      0.00 
   16   13    2      5.66      0.00 
   17   13    2     -0.62      0.00 
   18   13    2     -6.33      0.00 
   19   13    2     -0.03      0.00 
  -19   14    2      1.80      0.00 
  -18   14    2      3.32      0.00 
  -17   14    2     -2.17      0.00 
  -16   14    2      1.92      0.00 
  -15   14    2      0.15      0.00 
  -14   14    2     -3.83      0.00 
  -13   14    2      4.39      0.00 
  -12   14    2      7.06      0.00 
  -11   14    2     -0.70      0.00 
  -10   14    2     -5.50      0.00 
   -9   14    2     -7.18      0.00 
   -8   14    2      0.47      0.00 
   -7   14    2     -4.26      0.00 
   -6   14    2      0.76      0.00 
   -5   14    2      2.75      0.00 
   -4   14    2     -5.06      0.00 
   -3   14    2      4.03      0.00 
   -2   14    2     10.37      0.00 
   -1   14    2      1.77      0.00 
    0   14    2      1.24      0.00 
    1   14    2     -0.33      0.00 
    2   14    2     -3.88      0.00 
    3   14    2     -4.56      0.00 
    4   14    2      3.53      0.00 
    5   14    2     -0.82      0.00 
    6   14    2     -6.90      0.00 
    7   14    2      2.60      0.00 
    8   14    2      0.03      0.00 
    9   14    2      1.14      0.00 
   10   14    2      7.73      0.00 
   11   14    2      6.21      0.00 
   12   14    2     -2.56      0.00 
   13   14    2     -9.90      0.00 
   14   14    2      4.15      0.00 
   15   14    2     -3.86      0.00 
   16   14    2     -2.23      0.00 
   17   14    2      0.97      0.00 
   18   14    2     -1.03      0.00 
   19   14    2      2.66      0.00 
  -18   15    2      1.64      0.00 
  -17   15    2     -3.86      0.00 
  -16   15    2     -5.22      0.00 
  -15   15    2      7.43      0.00 
  -14   15    2     -6.77      0.00 
  -13   15    2      0.07      0.00 
  -12   15    2      0.09      0.00 
  -11   15    2    -14.89      0.00 
  -10   15    2      4.92      0.00 
   -9   15    2      2.70      0.00 
   -8   15    2     -5.35      0.00 
   -7   15    2     10.52      0.00 
   -6   15    2     -0.89      0.00 
   -5   15    2      3.58      0.00 
   -4   15    2      4.23      0.00 
   -3   15    2    -13.36      0.00 
   -2   15    2      0.36      0.00 
   -1   15    2     -3.70      0.00 
    0   15    2     -0.56      0.00 
    1   15    2      5.07      0.00 
    2   15    2      1.82      0.00 
    3   15    2      4.87      0.00 
    4   15    2     -3.04      0.00 
    5   15    2     -1.63      0.00 
    6   15    2     -3.54      0.00 
    7   15    2     -3.93      0.00 
    8   15    2      0.33      0.00 
    9   15    2     -0.43      0.00 
   10   15    2     -4.03      0.00 
   11   15    2     -2.74      0.00 
   12   15    2      2.79      0.00 
   13   15    2     -2.93      0.00 
   14   15    2      3.44      0.00 
   15   15    2     -1.82      0.00 
   16   15    2      1.09      0.00 
   17   15    2      2.03      0.00 
   18   15    2     -1.08      0.00 
  -17   16    2      2.98      0.00 
  -16   16    2     -6.94      0.00 
  -15   16    2      6.31      0.00 
  -14   16    2      9.90      0.00 
  -13   16    2     -3.90      0.00 
  -12   16    2      4.67      0.00 
  -11   16    2     -7.59      0.00 
  -10   16    2      3.31      0.00 
   -9   16    2     21.00      0.00 
   -8   16    2    -10.70      0.00 
   -7   16    2    -11.91      0.00 
   -6   16    2     -0.28      0.00 
   -5   16    2     -0.25      0.00 
   -4   16    2      9.12      0.00 
   -3   16    2    -11.87      0.00 
   -1   16    2     15.76      0.00 
    0   16    2     -3.40      0.00 
    1   16    2     10.36      0.00 
    2   16    2     -8.56      0.00 
    3   16    2    -12.40      0.00 
    4   16    2     -8.41      0.00 
    6   16    2      4.43      0.00 
    7   16    2      1.28      0.00 
    8   16    2      6.11      0.00 
    9   16    2     11.39      0.00 
   10   16    2     -4.22      0.00 
   11   16    2     -8.29      0.00 
   12   16    2     10.54      0.00 
   13   16    2     -9.95      0.00 
   14   16    2     -5.71      0.00 
   15   16    2      4.42      0.00 
   16   16    2     -2.46      0.00 
   17   16    2      0.45      0.00 
  -16   17    2     -1.76      0.00 
  -15   17    2     -6.91      0.00 
  -14   17    2      9.16      0.00 
  -13   17    2     -0.41      0.00 
  -12   17    2    -10.40      0.00 
  -11   17    2      7.58      0.00 
  -10   17    2     -6.29      0.00 
   -9   17    2     -1.62      0.00 
   -8   17    2     -6.29      0.00 
   -7   17    2     -1.15      0.00 
   -6   17    2     11.81      0.00 
   -5   17    2      1.45      0.00 
   -4   17    2      7.45      0.00 
   -3   17    2     -4.40      0.00 
   -2   17    2    -13.61      0.00 
   -1   17    2     15.43      0.00 
    0   17    2      1.09      0.00 
    1   17    2    -17.23      0.00 
    2   17    2     -9.18      0.00 
    3   17    2     13.99      0.00 
    4   17    2      7.34      0.00 
    5   17    2      0.68      0.00 
    6   17    2      0.44      0.00 
    7   17    2      0.22      0.00 
    8   17    2     -6.63      0.00 
    9   17    2     -2.35      0.00 
   10   17    2      6.46      0.00 
   11   17    2     -6.22      0.00 
   12   17    2     -3.89      0.00 
   13   17    2     -2.08      0.00 
   14   17    2      5.11      0.00 
   15   17    2      8.57      0.00 
   16   17    2     -0.70      0.00 
  -15   18    2      0.91      0.00 
  -14   18    2     -7.37      0.00 
  -13   18    2      2.77      0.00 
  -12   18    2     -1.34      0.00 
  -11   18    2      0.22      0.00 
  -10   18    2     -0.29      0.00 
   -9   18    2      2.09      0.00 
   -8   18    2     -2.57      0.00 
   -7   18    2     -3.17      0.00 
   -6   18    2      5.11      0.00 
   -5   18    2      1.40      0.00 
   -4   18    2      1.21      0.00 
   -3   18    2     -3.63      0.00 
   -2   18    2     -2.93      0.00 
   -1   18    2      3.95      0.00 
    0   18    2     -4.75      0.00 
    1   18    2      8.79      0.00 
    2   18    2     -0.61      0.00 
    3   18    2     -2.12      0.00 
    4   18    2     -3.28      0.00 
    5   18    2     -5.14      0.00 
    6   18    2     -9.61      0.00 
    7   18    2      0.07      0.00 
    8   18    2     10.51      0.00 
    9   18    2     -5.28      0.00 
   10   18    2      2.42      0.00 
   11   18    2     -1.66      0.00 
   12   18    2      1.15      0.00 
   13   18    2      2.71      0.00 
   14   18    2     -5.09      0.00 
   15   18    2     -0.93      0.00 
  -14   19    2      4.33      0.00 
  -13   19    2      1.16      0.00 
  -12   19    2      4.39      0.00 
  -11   19    2      3.21      0.00 
  -10   19    2    -15.83      0.00 
   -9   19    2      5.18      0.00 
   -8   19    2      5.96      0.00 
   -7   19    2     -2.47      0.00 
   -6   19    2      5.34      0.00 
   -5   19    2      1.77      0.00 
   -4   19    2     -0.50      0.00 
   -3   19    2     -1.91      0.00 
   -2   19    2      1.93      0.00 
   -1   19    2     -0.49      0.00 
    0   19    2    -18.64      0.00 
    1   19    2      3.36      0.00 
    2   19    2      8.14      0.00 
    3   19    2      7.86      0.00 
    4   19    2      1.84      0.00 
    5   19    2     -0.88      0.00 
    6   19    2     12.33      0.00 
    7   19    2     -7.98      0.00 
    8   19    2     -1.43      0.00 
    9   19    2     -3.65      0.00 
   10   19    2      1.58      0.00 
   11   19    2      3.30      0.00 
   12   19    2      0.29      0.00 
   13   19    2      4.23      0.00 
   14   19    2      1.10      0.00 
  -13   20    2      6.66      0.00 
  -12   20    2     -9.09      0.00 
  -11   20    2     11.59      0.00 
  -10   20    2     -6.60      0.00 
   -9   20    2     -8.81      0.00 
   -8   20    2      7.38      0.00 
   -7   20    2      5.29      0.00 
   -6   20    2      5.56      0.00 
   -5   20    2    -16.90      0.00 
   -4   20    2      4.51      0.00 
   -3   20    2      7.24      0.00 
   -2   20    2     -9.76      0.00 
   -1   20    2     13.16      0.00 
    0   20    2     -2.22      0.00 
    1   20    2      2.94      0.00 
    2   20    2      8.25      0.00 
    3   20    2     -0.89      0.00 
    4   20    2     -6.28      0.00 
    5   20    2    -20.81      0.00 
    6   20    2      0.24      0.00 
    7   20    2     -7.10      0.00 
    8   20    2      1.81      0.00 
    9   20    2      7.32      0.00 
   10   20    2     10.47      0.00 
   11   20    2      1.89      0.00 
   12   20    2     -4.76      0.00 
  -11   21    2     -0.67      0.00 
  -10   21    2      2.64      0.00 
   -9   21    2     -2.09      0.00 
   -8   21    2      9.61      0.00 
   -7   21    2     -8.62      0.00 
   -6   21    2     -7.22      0.00 
   -5   21    2     -0.82      0.00 
   -4   21    2      3.36      0.00 
   -3   21    2     11.15      0.00 
   -2   21    2     -0.38      0.00 
   -1   21    2      8.73      0.00 
    0   21    2    -15.57      0.00 
    1   21    2    -18.71      0.00 
    2   21    2      6.32      0.00 
    3   21    2     -1.40      0.00 
    4   21    2      2.12      0.00 
    5   21    2     -8.94      0.00 
    6   21    2     13.76      0.00 
    7   21    2     16.08      0.00 
    8   21    2     10.44      0.00 
    9   21    2     -7.92      0.00 
   10   21    2    -10.44      0.00 
   11   21    2     -5.75      0.00 
   -9   22    2     -3.62      0.00 
   -8   22    2     -8.31      0.00 
   -7   22    2     -1.14      0.00 
   -6   22    2      4.52      0.00 
   -5   22    2      0.55      0.00 
   -4   22    2      3.17      0.00 
   -3   22    2      4.66      0.00 
   -2   22    2     -2.83      0.00 
   -1   22    2     -0.10      0.00 
    0   22    2     -0.40      0.00 
    1   22    2     -1.21      0.00 
    2   22    2      2.60      0.00 
    3   22    2      1.41      0.00 
    4   22    2      2.84      0.00 
    5   22    2     -3.25      0.00 
    6   22    2      8.57      0.00 
    7   22    2     -3.80      0.00 
    8   22    2     -6.29      0.00 
    9   22    2     -6.69      0.00 
   -6   23    2     10.78      0.00 
   -5   23    2     -8.00      0.00 
   -4   23    2      3.60      0.00 
   -3   23    2      5.25      0.00 
   -2   23    2     -5.71      0.00 
   -1   23    2      9.06      0.00 
    0   23    2    -13.33      0.00 
    1   23    2     -8.03      0.00 
    2   23    2      4.09      0.00 
    3   23    2    -14.05      0.00 
    4   23    2      9.36      0.00 
    5   23    2      8.97      0.00 
    6   23    2      5.25      0.00 
  -21    0    3      0.07      0.00 
  -19    0    3      0.59      0.00 
  -17    0    3     -3.46      0.00 
  -15    0    3      7.55      0.00 
  -13    0    3     -2.57      0.00 
  -11    0    3     12.84      0.00 
   -9    0    3     -0.89      0.00 
   -7    0    3    -16.58      0.00 
   -3    0    3    -27.77      0.00 
   -1    0    3     19.07      0.00 
    1    0    3    -98.47      0.00 
    3    0    3    -35.32      0.00 
    9    0    3     -1.57      0.00 
   11    0    3      1.46      0.00 
   13    0    3      0.58      0.00 
   15    0    3     -0.18      0.00 
   17    0    3     -4.27      0.00 
   21    0    3     -2.88      0.00 
   23    0    3     -3.30      0.00 
  -22    1    3     -2.10      0.00 
  -21    1    3      1.64      0.00 
  -20    1    3      2.22      0.00 
  -19    1    3     -0.73      0.00 
  -18    1    3      0.72      0.00 
  -17    1    3      0.94      0.00 
  -16    1    3     -2.22      0.00 
  -15    1    3     -1.91      0.00 
  -14    1    3     -3.88      0.00 
  -13    1    3      0.00      0.00 
  -12    1    3     -2.01      0.00 
  -11    1    3     12.45      0.00 
  -10    1    3    -12.06      0.00 
   -9    1    3    -16.41      0.00 
   -8    1    3     11.82      0.00 
   -5    1    3     11.16      0.00 
   -4    1    3     23.65      0.00 
   -3    1    3    -39.16      0.00 
   -2    1    3    -60.16      0.00 
   -1    1    3     64.13      0.00 
    0    1    3    143.60      0.00 
    1    1    3    -86.32      0.00 
    2    1    3      4.64      0.00 
    3    1    3     55.74      0.00 
    4    1    3     -5.06      0.00 
    7    1    3     -9.98      0.00 
    8    1    3     -1.16      0.00 
    9    1    3      4.95      0.00 
   10    1    3     -0.10      0.00 
   11    1    3     -5.08      0.00 
   12    1    3     -5.27      0.00 
   13    1    3      5.05      0.00 
   14    1    3      0.56      0.00 
   15    1    3     -4.99      0.00 
   16    1    3      0.80      0.00 
   17    1    3      4.95      0.00 
   18    1    3     -2.38      0.00 
   20    1    3      3.38      0.00 
   21    1    3     -3.73      0.00 
   22    1    3      1.43      0.00 
   23    1    3      1.48      0.00 
  -22    2    3     -0.42      0.00 
  -21    2    3      0.61      0.00 
  -20    2    3      0.21      0.00 
  -19    2    3     -3.21      0.00 
  -18    2    3     -1.52      0.00 
  -17    2    3      0.19      0.00 
  -16    2    3     -2.16      0.00 
  -15    2    3      5.52      0.00 
  -14    2    3     -1.12      0.00 
  -13    2    3      5.60      0.00 
  -12    2    3      4.73      0.00 
  -11    2    3     -2.23      0.00 
  -10    2    3      1.33      0.00 
   -9    2    3      3.36      0.00 
   -8    2    3     15.31      0.00 
   -7    2    3      6.28      0.00 
   -5    2    3    -47.84      0.00 
   -4    2    3    -10.60      0.00 
   -3    2    3      2.20      0.00 
   -2    2    3    104.65      0.00 
   -1    2    3    104.30      0.00 
    0    2    3    -68.51      0.00 
    1    2    3   -192.43      0.00 
    2    2    3    -13.29      0.00 
    3    2    3     54.55      0.00 
    4    2    3     -9.99      0.00 
    5    2    3    -14.76      0.00 
    7    2    3      2.60      0.00 
    8    2    3      3.12      0.00 
    9    2    3    -14.53      0.00 
   10    2    3     -7.53      0.00 
   11    2    3      8.68      0.00 
   12    2    3      2.04      0.00 
   13    2    3     -2.23      0.00 
   14    2    3      0.92      0.00 
   15    2    3      1.25      0.00 
   16    2    3     -0.46      0.00 
   17    2    3      5.85      0.00 
   18    2    3      0.00      0.00 
   19    2    3     -4.19      0.00 
   20    2    3     -2.13      0.00 
   21    2    3      2.61      0.00 
   22    2    3     -1.75      0.00 
   23    2    3     -1.83      0.00 
  -23    3    3      0.75      0.00 
  -22    3    3     -1.56      0.00 
  -21    3    3      1.44      0.00 
  -20    3    3     -0.54      0.00 
  -19    3    3     -0.43      0.00 
  -18    3    3     -1.51      0.00 
  -17    3    3      3.21      0.00 
  -16    3    3     -2.37      0.00 
  -15    3    3      2.75      0.00 
  -14    3    3     -2.04      0.00 
  -13    3    3      2.68      0.00 
  -12    3    3     -1.70      0.00 
  -11    3    3    -11.68      0.00 
  -10    3    3     -4.87      0.00 
   -9    3    3     11.22      0.00 
   -8    3    3      7.15      0.00 
   -7    3    3     -9.37      0.00 
   -5    3    3    -19.06      0.00 
   -4    3    3     44.99      0.00 
   -3    3    3     47.66      0.00 
   -2    3    3    -32.18      0.00 
   -1    3    3   -101.93      0.00 
    0    3    3     25.57      0.00 
    1    3    3     -4.93      0.00 
    2    3    3    -17.38      0.00 
    3    3    3     68.31      0.00 
    4    3    3     32.49      0.00 
    5    3    3    -13.11      0.00 
    6    3    3     10.46      0.00 
    7    3    3      1.40      0.00 
    9    3    3      5.18      0.00 
   10    3    3     -0.34      0.00 
   11    3    3      7.05      0.00 
   12    3    3      3.12      0.00 
   13    3    3     -7.21      0.00 
   14    3    3     -3.42      0.00 
   15    3    3      7.50      0.00 
   16    3    3      0.62      0.00 
   17    3    3      1.99      0.00 
   18    3    3     -2.39      0.00 
   19    3    3     -5.19      0.00 
   20    3    3     -3.81      0.00 
   21    3    3      4.79      0.00 
   22    3    3      1.14      0.00 
   23    3    3      1.39      0.00 
  -23    4    3      3.60      0.00 
  -22    4    3      0.67      0.00 
  -21    4    3      3.46      0.00 
  -20    4    3      0.73      0.00 
  -19    4    3     -0.69      0.00 
  -18    4    3      0.54      0.00 
  -17    4    3      0.77      0.00 
  -16    4    3     -1.66      0.00 
  -15    4    3      3.82      0.00 
  -14    4    3      1.93      0.00 
  -13    4    3     -4.02      0.00 
  -12    4    3     -2.85      0.00 
  -11    4    3      7.25      0.00 
  -10    4    3      2.55      0.00 
   -9    4    3      4.83      0.00 
   -8    4    3     18.10      0.00 
   -7    4    3    -20.49      0.00 
   -6    4    3     12.75      0.00 
   -4    4    3     -9.32      0.00 
   -3    4    3    -25.77      0.00 
   -2    4    3     10.32      0.00 
   -1    4    3     18.71      0.00 
    0    4    3     20.99      0.00 
    1    4    3     13.08      0.00 
    2    4    3     -3.94      0.00 
    3    4    3    -11.25      0.00 
    4    4    3    -17.73      0.00 
    5    4    3    -12.22      0.00 
    6    4    3     -2.14      0.00 
    9    4    3      0.75      0.00 
   10    4    3      0.13      0.00 
   11    4    3     -5.29      0.00 
   12    4    3      3.59      0.00 
   13    4    3      1.75      0.00 
   14    4    3      1.27      0.00 
   15    4    3      6.35      0.00 
   16    4    3     -1.85      0.00 
   17    4    3     -2.30      0.00 
   18    4    3     -0.54      0.00 
   19    4    3      5.68      0.00 
   20    4    3     -1.56      0.00 
   21    4    3     -0.35      0.00 
   22    4    3      1.37      0.00 
   23    4    3     -1.27      0.00 
  -23    5    3      1.58      0.00 
  -22    5    3      1.19      0.00 
  -21    5    3     -3.42      0.00 
  -20    5    3     -0.14      0.00 
  -19    5    3     -4.30      0.00 
  -18    5    3     -0.68      0.00 
  -17    5    3      6.11      0.00 
  -16    5    3     -2.87      0.00 
  -15    5    3     -1.25      0.00 
  -14    5    3     -3.44      0.00 
  -13    5    3     -1.01      0.00 
  -12    5    3     -1.42      0.00 
  -11    5    3     -0.55      0.00 
  -10    5    3      8.22      0.00 
   -9    5    3    -14.55      0.00 
   -8    5    3     -0.23      0.00 
   -7    5    3    -15.82      0.00 
   -6    5    3    -12.53      0.00 
   -5    5    3     -0.27      0.00 
   -4    5    3     69.20      0.00 
   -3    5    3     -5.18      0.00 
   -2    5    3    -43.14      0.00 
   -1    5    3     10.14      0.00 
    0    5    3     -0.68      0.00 
    1    5    3    -33.11      0.00 
    2    5    3      7.54      0.00 
    3    5    3     17.52      0.00 
    4    5    3     -2.22      0.00 
    5    5    3     -2.39      0.00 
    6    5    3      9.41      0.00 
    8    5    3     10.05      0.00 
    9    5    3      6.15      0.00 
   10    5    3     -2.36      0.00 
   11    5    3     -0.02      0.00 
   12    5    3     -1.06      0.00 
   13    5    3      3.38      0.00 
   14    5    3      1.30      0.00 
   15    5    3     -3.20      0.00 
   16    5    3     -2.01      0.00 
   17    5    3      1.51      0.00 
   18    5    3     -3.15      0.00 
   19    5    3      1.98      0.00 
   20    5    3     -1.67      0.00 
   21    5    3     -3.28      0.00 
   22    5    3      0.66      0.00 
   23    5    3     -1.02      0.00 
  -22    6    3     -0.66      0.00 
  -21    6    3      0.50      0.00 
  -20    6    3      2.49      0.00 
  -19    6    3      1.85      0.00 
  -18    6    3     -0.14      0.00 
  -17    6    3      4.75      0.00 
  -16    6    3      0.14      0.00 
  -15    6    3     -1.95      0.00 
  -14    6    3      1.71      0.00 
  -13    6    3      0.09      0.00 
  -12    6    3      6.68      0.00 
  -11    6    3     -4.51      0.00 
  -10    6    3     -0.58      0.00 
   -9    6    3     -0.10      0.00 
   -8    6    3     15.15      0.00 
   -7    6    3      3.72      0.00 
   -6    6    3     27.25      0.00 
   -5    6    3    -30.92      0.00 
   -4    6    3    -23.29      0.00 
   -1    6    3     -0.82      0.00 
    0    6    3     16.68      0.00 
    1    6    3     -8.26      0.00 
    2    6    3     -4.28      0.00 
    3    6    3     21.08      0.00 
    5    6    3    -28.69      0.00 
    6    6    3      5.04      0.00 
    7    6    3      2.96      0.00 
    8    6    3     -5.83      0.00 
    9    6    3     -4.75      0.00 
   10    6    3     -3.35      0.00 
   11    6    3      4.42      0.00 
   12    6    3      0.49      0.00 
   13    6    3     -1.61      0.00 
   14    6    3      1.22      0.00 
   15    6    3     -1.71      0.00 
   16    6    3     -3.09      0.00 
   17    6    3      7.84      0.00 
   18    6    3      1.12      0.00 
   19    6    3     -1.63      0.00 
   20    6    3      3.40      0.00 
   21    6    3     -0.72      0.00 
   22    6    3     -0.95      0.00 
  -22    7    3      1.72      0.00 
  -21    7    3      0.44      0.00 
  -20    7    3      0.43      0.00 
  -19    7    3      3.32      0.00 
  -18    7    3     -3.79      0.00 
  -17    7    3     -2.25      0.00 
  -16    7    3     -2.31      0.00 
  -15    7    3     -6.59      0.00 
  -14    7    3      0.93      0.00 
  -13    7    3      1.63      0.00 
  -12    7    3      3.89      0.00 
  -11    7    3     -1.92      0.00 
  -10    7    3     -2.82      0.00 
   -9    7    3     -2.90      0.00 
   -8    7    3      6.25      0.00 
   -7    7    3    -26.92      0.00 
   -6    7    3    -14.28      0.00 
   -5    7    3      6.56      0.00 
   -4    7    3      9.81      0.00 
   -3    7    3     25.60      0.00 
   -2    7    3      2.25      0.00 
   -1    7    3    -12.06      0.00 
    0    7    3     -2.78      0.00 
    1    7    3     -7.92      0.00 
    2    7    3     -4.98      0.00 
    3    7    3      4.30      0.00 
    4    7    3      0.83      0.00 
    5    7    3    -12.65      0.00 
    6    7    3     12.80      0.00 
    7    7    3      8.69      0.00 
    8    7    3     11.46      0.00 
    9    7    3     10.42      0.00 
   10    7    3     -6.23      0.00 
   11    7    3     -0.24      0.00 
   12    7    3      4.30      0.00 
   13    7    3     -5.04      0.00 
   14    7    3     -2.29      0.00 
   15    7    3      5.32      0.00 
   16    7    3      0.58      0.00 
   17    7    3     -0.67      0.00 
   18    7    3     -1.01      0.00 
   19    7    3     -0.47      0.00 
   20    7    3     -2.55      0.00 
   21    7    3      0.06      0.00 
   22    7    3     -0.51      0.00 
  -22    8    3      0.51      0.00 
  -21    8    3      0.25      0.00 
  -20    8    3     -1.56      0.00 
  -19    8    3      4.21      0.00 
  -18    8    3     -0.16      0.00 
  -17    8    3     -4.82      0.00 
  -16    8    3      4.58      0.00 
  -15    8    3      3.32      0.00 
  -14    8    3     -1.15      0.00 
  -13    8    3     -1.30      0.00 
  -12    8    3     -0.38      0.00 
  -11    8    3      2.51      0.00 
  -10    8    3      1.44      0.00 
   -9    8    3    -15.99      0.00 
   -8    8    3      9.92      0.00 
   -7    8    3      7.08      0.00 
   -6    8    3     -0.75      0.00 
   -5    8    3     22.41      0.00 
   -4    8    3     -6.51      0.00 
   -3    8    3    -12.80      0.00 
   -2    8    3    -10.67      0.00 
   -1    8    3     -7.76      0.00 
    0    8    3     16.49      0.00 
    1    8    3     -0.83      0.00 
    2    8    3     -1.36      0.00 
    3    8    3      0.30      0.00 
    4    8    3     -3.48      0.00 
    5    8    3      5.04      0.00 
    6    8    3     18.38      0.00 
    7    8    3    -10.33      0.00 
    8    8    3    -14.31      0.00 
    9    8    3     -0.05      0.00 
   10    8    3     -4.97      0.00 
   11    8    3     -3.41      0.00 
   12    8    3      0.39      0.00 
   13    8    3      5.13      0.00 
   14    8    3     -2.21      0.00 
   15    8    3      1.65      0.00 
   16    8    3     -0.26      0.00 
   17    8    3     -3.87      0.00 
   18    8    3     -3.86      0.00 
   19    8    3      0.26      0.00 
   20    8    3      4.41      0.00 
   21    8    3      4.65      0.00 
   22    8    3     -3.21      0.00 
  -21    9    3      3.77      0.00 
  -20    9    3     -1.23      0.00 
  -19    9    3     -0.69      0.00 
  -18    9    3     -1.03      0.00 
  -17    9    3     -5.44      0.00 
  -16    9    3      2.49      0.00 
  -15    9    3     -2.57      0.00 
  -14    9    3     -2.12      0.00 
  -13    9    3      0.73      0.00 
  -12    9    3      2.25      0.00 
  -11    9    3     -0.86      0.00 
  -10    9    3     -0.19      0.00 
   -9    9    3     -3.22      0.00 
   -8    9    3     -4.90      0.00 
   -7    9    3      7.99      0.00 
   -6    9    3     -3.72      0.00 
   -5    9    3      7.05      0.00 
   -4    9    3      8.37      0.00 
   -3    9    3    -14.82      0.00 
   -2    9    3      2.03      0.00 
   -1    9    3      0.41      0.00 
    0    9    3      7.77      0.00 
    1    9    3      0.33      0.00 
    2    9    3     -4.46      0.00 
    3    9    3      4.70      0.00 
    4    9    3      4.45      0.00 
    5    9    3    -10.21      0.00 
    6    9    3     -1.17      0.00 
    7    9    3      1.86      0.00 
    8    9    3     -2.63      0.00 
    9    9    3      6.46      0.00 
   10    9    3      4.90      0.00 
   11    9    3      2.76      0.00 
   12    9    3     -6.50      0.00 
   13    9    3      2.57      0.00 
   14    9    3      6.30      0.00 
   15    9    3     -1.58      0.00 
   16    9    3     -1.62      0.00 
   17    9    3     -0.63      0.00 
   18    9    3      0.16      0.00 
   19    9    3      2.29      0.00 
   20    9    3     -1.13      0.00 
   21    9    3     -1.76      0.00 
  -21   10    3      0.38      0.00 
  -20   10    3     -0.77      0.00 
  -19   10    3     -6.29      0.00 
  -18   10    3      0.19      0.00 
  -17   10    3     -1.29      0.00 
  -16   10    3      7.89      0.00 
  -15   10    3      3.79      0.00 
  -14   10    3     -3.50      0.00 
  -13   10    3     -0.85      0.00 
  -12   10    3     -1.79      0.00 
  -11   10    3     -2.31      0.00 
  -10   10    3     -3.41      0.00 
   -9   10    3     -0.03      0.00 
   -8   10    3      5.67      0.00 
   -7   10    3      6.30      0.00 
   -6   10    3      9.81      0.00 
   -5   10    3     -3.38      0.00 
   -4   10    3     -3.91      0.00 
   -3   10    3     -9.72      0.00 
   -2   10    3     -2.41      0.00 
   -1   10    3     -8.58      0.00 
    0   10    3      6.65      0.00 
    1   10    3      2.56      0.00 
    2   10    3     -4.27      0.00 
    3   10    3      4.64      0.00 
    4   10    3     -3.96      0.00 
    5   10    3    -12.04      0.00 
    6   10    3      5.04      0.00 
    7   10    3      6.29      0.00 
    8   10    3     -2.06      0.00 
    9   10    3      1.10      0.00 
   10   10    3     -6.61      0.00 
   11   10    3     -5.03      0.00 
   12   10    3      0.42      0.00 
   13   10    3      4.28      0.00 
   14   10    3     -1.98      0.00 
   15   10    3     -1.24      0.00 
   16   10    3     -0.91      0.00 
   17   10    3      1.77      0.00 
   18   10    3      2.58      0.00 
   19   10    3     -2.81      0.00 
   20   10    3      2.43      0.00 
   21   10    3      2.11      0.00 
  -21   11    3     -5.02      0.00 
  -20   11    3      0.33      0.00 
  -19   11    3      1.71      0.00 
  -18   11    3      7.20      0.00 
  -17   11    3      2.73      0.00 
  -16   11    3     -1.41      0.00 
  -15   11    3      2.38      0.00 
  -14   11    3    -10.82      0.00 
  -13   11    3     -9.97      0.00 
  -12   11    3     -6.03      0.00 
  -11   11    3      0.79      0.00 
  -10   11    3     17.32      0.00 
   -9   11    3      3.46      0.00 
   -8   11    3      2.78      0.00 
   -7   11    3     -0.44      0.00 
   -6   11    3     -9.96      0.00 
   -5   11    3    -10.29      0.00 
   -4   11    3      3.12      0.00 
   -3   11    3     -0.89      0.00 
   -2   11    3     14.70      0.00 
   -1   11    3     -2.57      0.00 
    1   11    3      0.00      0.00 
    3   11    3     11.34      0.00 
    4   11    3      0.38      0.00 
    5   11    3    -13.18      0.00 
    6   11    3     -1.21      0.00 
    7   11    3      5.69      0.00 
    8   11    3     -2.62      0.00 
    9   11    3      6.76      0.00 
   10   11    3      6.78      0.00 
   11   11    3      5.43      0.00 
   12   11    3      1.66      0.00 
   13   11    3      0.20      0.00 
   14   11    3     -9.84      0.00 
   15   11    3     -3.48      0.00 
   16   11    3      8.42      0.00 
   17   11    3     -1.23      0.00 
   18   11    3      3.69      0.00 
   19   11    3      0.47      0.00 
   20   11    3     -1.56      0.00 
  -20   12    3      2.98      0.00 
  -19   12    3     -0.75      0.00 
  -18   12    3     -0.16      0.00 
  -17   12    3     -2.42      0.00 
  -16   12    3    -10.43      0.00 
  -15   12    3     -0.65      0.00 
  -14   12    3      8.95      0.00 
  -13   12    3     -0.21      0.00 
  -12   12    3      5.11      0.00 
  -11   12    3      4.93      0.00 
  -10   12    3      3.47      0.00 
   -9   12    3      2.44      0.00 
   -8   12    3      1.25      0.00 
   -7   12    3    -11.46      0.00 
   -6   12    3      3.48      0.00 
   -5   12    3      1.70      0.00 
   -4   12    3      5.83      0.00 
   -3   12    3     -3.15      0.00 
   -2   12    3      3.24      0.00 
   -1   12    3     -4.26      0.00 
    0   12    3     -5.14      0.00 
    1   12    3      2.71      0.00 
    2   12    3     -0.94      0.00 
    3   12    3     -2.64      0.00 
    4   12    3     -5.94      0.00 
    5   12    3     -7.71      0.00 
    6   12    3      4.42      0.00 
    7   12    3      6.16      0.00 
    8   12    3     -4.49      0.00 
    9   12    3      0.79      0.00 
   10   12    3      8.68      0.00 
   11   12    3     -2.61      0.00 
   12   12    3    -13.55      0.00 
   13   12    3     -3.23      0.00 
   14   12    3      4.64      0.00 
   15   12    3     -3.42      0.00 
   16   12    3      4.99      0.00 
   17   12    3      0.02      0.00 
   18   12    3      3.38      0.00 
   19   12    3      2.18      0.00 
   20   12    3     -2.33      0.00 
  -19   13    3      0.15      0.00 
  -18   13    3     -1.43      0.00 
  -17   13    3      3.18      0.00 
  -16   13    3      5.61      0.00 
  -15   13    3      0.95      0.00 
  -14   13    3      0.05      0.00 
  -13   13    3     -2.07      0.00 
  -12   13    3     -4.24      0.00 
  -11   13    3      1.16      0.00 
  -10   13    3     -0.03      0.00 
   -9   13    3     -6.72      0.00 
   -8   13    3      4.92      0.00 
   -7   13    3     -3.55      0.00 
   -6   13    3     -2.90      0.00 
   -5   13    3     -6.20      0.00 
   -4   13    3      7.43      0.00 
   -1   13    3      0.26      0.00 
    0   13    3      4.69      0.00 
    1   13    3     -4.03      0.00 
    2   13    3      0.08      0.00 
    3   13    3     -2.75      0.00 
    4   13    3      2.73      0.00 
    5   13    3      0.53      0.00 
    6   13    3     -0.19      0.00 
    7   13    3      6.58      0.00 
    8   13    3      1.00      0.00 
    9   13    3     -1.46      0.00 
   10   13    3      3.54      0.00 
   11   13    3     -1.57      0.00 
   12   13    3     -1.60      0.00 
   13   13    3      1.21      0.00 
   14   13    3      6.39      0.00 
   15   13    3     -0.10      0.00 
   16   13    3      4.16      0.00 
   17   13    3     -6.28      0.00 
   18   13    3     -2.09      0.00 
   19   13    3      4.08      0.00 
  -19   14    3      2.00      0.00 
  -18   14    3     -1.21      0.00 
  -17   14    3     -5.24      0.00 
  -16   14    3     -3.26      0.00 
  -15   14    3     -0.14      0.00 
  -14   14    3     -4.69      0.00 
  -13   14    3     -1.15      0.00 
  -12   14    3      7.42      0.00 
  -11   14    3      4.28      0.00 
  -10   14    3      1.28      0.00 
   -9   14    3    -17.93      0.00 
   -8   14    3      4.06      0.00 
   -7   14    3      2.22      0.00 
   -5   14    3     10.68      0.00 
   -4   14    3     -6.49      0.00 
   -3   14    3     -1.18      0.00 
   -2   14    3      0.91      0.00 
   -1   14    3    -10.31      0.00 
    0   14    3     -0.19      0.00 
    2   14    3      1.62      0.00 
    3   14    3      2.70      0.00 
    5   14    3      6.61      0.00 
    6   14    3      0.08      0.00 
    7   14    3      2.44      0.00 
    8   14    3     11.54      0.00 
    9   14    3    -10.35      0.00 
   10   14    3    -13.52      0.00 
   11   14    3     -4.92      0.00 
   12   14    3      0.52      0.00 
   13   14    3     -2.87      0.00 
   14   14    3     13.53      0.00 
   15   14    3      0.32      0.00 
   16   14    3      0.93      0.00 
   17   14    3     -0.83      0.00 
   18   14    3      0.12      0.00 
   19   14    3      1.67      0.00 
  -18   15    3      4.11      0.00 
  -17   15    3      1.82      0.00 
  -16   15    3     -4.42      0.00 
  -15   15    3     12.17      0.00 
  -14   15    3      6.80      0.00 
  -13   15    3     -7.74      0.00 
  -12   15    3     -1.14      0.00 
  -11   15    3      1.13      0.00 
  -10   15    3     16.97      0.00 
   -9   15    3     -9.12      0.00 
   -8   15    3     -8.39      0.00 
   -7   15    3     14.54      0.00 
   -6   15    3     -0.33      0.00 
   -5   15    3     -2.84      0.00 
   -4   15    3     -4.35      0.00 
   -3   15    3    -12.88      0.00 
   -2   15    3     -0.14      0.00 
    0   15    3      5.05      0.00 
    1   15    3     -2.60      0.00 
    2   15    3      4.20      0.00 
    3   15    3     10.24      0.00 
    4   15    3     -9.21      0.00 
    5   15    3      0.27      0.00 
    6   15    3      3.47      0.00 
    7   15    3     -9.08      0.00 
    8   15    3      5.60      0.00 
   10   15    3     -3.88      0.00 
   11   15    3     10.87      0.00 
   12   15    3      7.42      0.00 
   13   15    3     -1.71      0.00 
   14   15    3     13.56      0.00 
   15   15    3     -5.55      0.00 
   16   15    3     -2.59      0.00 
   17   15    3      2.24      0.00 
   18   15    3     -8.56      0.00 
  -17   16    3      2.26      0.00 
  -16   16    3     -4.30      0.00 
  -15   16    3     -7.17      0.00 
  -14   16    3     -5.50      0.00 
  -13   16    3     -5.73      0.00 
  -12   16    3      5.74      0.00 
  -11   16    3      2.49      0.00 
  -10   16    3      0.37      0.00 
   -9   16    3     -2.18      0.00 
   -8   16    3     -1.53      0.00 
   -7   16    3     -1.92      0.00 
   -6   16    3     -2.65      0.00 
   -5   16    3      0.66      0.00 
   -4   16    3      5.20      0.00 
   -3   16    3      1.01      0.00 
   -2   16    3      3.27      0.00 
   -1   16    3      0.29      0.00 
    0   16    3    -11.22      0.00 
    1   16    3     -1.88      0.00 
    2   16    3      2.18      0.00 
    3   16    3      0.85      0.00 
    4   16    3     -0.95      0.00 
    5   16    3     -2.99      0.00 
    6   16    3      0.80      0.00 
    7   16    3      2.88      0.00 
    8   16    3      1.87      0.00 
    9   16    3      9.12      0.00 
   10   16    3     -1.68      0.00 
   11   16    3     -7.58      0.00 
   12   16    3      7.04      0.00 
   13   16    3    -10.63      0.00 
   14   16    3     -1.38      0.00 
   15   16    3     -0.14      0.00 
   16   16    3     -4.71      0.00 
   17   16    3      3.79      0.00 
  -16   17    3     -3.92      0.00 
  -15   17    3      0.93      0.00 
  -14   17    3      6.35      0.00 
  -13   17    3      7.87      0.00 
  -12   17    3      3.75      0.00 
  -11   17    3     -6.16      0.00 
  -10   17    3     -3.27      0.00 
   -9   17    3      0.31      0.00 
   -8   17    3      3.60      0.00 
   -7   17    3      9.95      0.00 
   -6   17    3     -5.33      0.00 
   -5   17    3     -5.80      0.00 
   -4   17    3     -7.63      0.00 
   -3   17    3      5.74      0.00 
   -2   17    3     -2.22      0.00 
   -1   17    3     -7.38      0.00 
    0   17    3      6.66      0.00 
    1   17    3      1.50      0.00 
    2   17    3      8.14      0.00 
    3   17    3      9.54      0.00 
    4   17    3     -5.57      0.00 
    5   17    3     -2.40      0.00 
    6   17    3     -2.04      0.00 
    7   17    3      1.24      0.00 
    8   17    3     -5.53      0.00 
    9   17    3     -3.86      0.00 
   10   17    3      4.73      0.00 
   11   17    3     -2.47      0.00 
   12   17    3      4.20      0.00 
   13   17    3      5.79      0.00 
   14   17    3     -0.91      0.00 
   15   17    3     -2.49      0.00 
   16   17    3      1.80      0.00 
  -15   18    3     10.83      0.00 
  -14   18    3      0.09      0.00 
  -13   18    3    -10.76      0.00 
  -12   18    3      2.56      0.00 
  -11   18    3     -1.20      0.00 
  -10   18    3      7.90      0.00 
   -9   18    3      8.55      0.00 
   -8   18    3    -17.18      0.00 
   -7   18    3      6.17      0.00 
   -6   18    3      2.20      0.00 
   -5   18    3     -7.47      0.00 
   -4   18    3      2.74      0.00 
   -3   18    3     10.14      0.00 
   -2   18    3      5.65      0.00 
   -1   18    3     -9.86      0.00 
    0   18    3      6.40      0.00 
    1   18    3      4.08      0.00 
    2   18    3    -16.72      0.00 
    3   18    3     -9.16      0.00 
    4   18    3     -2.09      0.00 
    5   18    3      8.56      0.00 
    6   18    3      1.34      0.00 
    7   18    3      1.69      0.00 
    8   18    3      8.66      0.00 
    9   18    3      1.38      0.00 
   10   18    3      3.96      0.00 
   11   18    3      2.44      0.00 
   12   18    3     -2.47      0.00 
   13   18    3     -5.10      0.00 
   14   18    3     -5.20      0.00 
   15   18    3      3.01      0.00 
  -14   19    3      7.97      0.00 
  -13   19    3    -10.74      0.00 
  -12   19    3      2.05      0.00 
  -11   19    3      0.30      0.00 
  -10   19    3    -18.06      0.00 
   -9   19    3     10.43      0.00 
   -8   19    3     11.67      0.00 
   -7   19    3     -4.93      0.00 
   -6   19    3    -10.69      0.00 
   -5   19    3      1.96      0.00 
   -4   19    3      1.63      0.00 
   -3   19    3     -0.26      0.00 
   -2   19    3      9.80      0.00 
   -1   19    3     -8.96      0.00 
    0   19    3    -19.56      0.00 
    1   19    3      3.07      0.00 
    2   19    3     12.99      0.00 
    3   19    3      3.12      0.00 
    4   19    3      1.27      0.00 
    5   19    3      9.70      0.00 
    6   19    3      7.48      0.00 
    7   19    3     -7.86      0.00 
    8   19    3     -3.79      0.00 
    9   19    3     -4.77      0.00 
   10   19    3     -9.16      0.00 
   11   19    3     -6.14      0.00 
   12   19    3     -4.06      0.00 
   13   19    3      8.82      0.00 
   14   19    3     12.79      0.00 
  -12   20    3     -3.79      0.00 
  -11   20    3      8.05      0.00 
  -10   20    3      1.34      0.00 
   -9   20    3      1.49      0.00 
   -8   20    3     -0.66      0.00 
   -7   20    3     -1.22      0.00 
   -6   20    3      0.21      0.00 
   -5   20    3     -3.05      0.00 
   -4   20    3      1.76      0.00 
   -3   20    3      3.38      0.00 
   -2   20    3     -3.02      0.00 
   -1   20    3     -5.45      0.00 
    0   20    3      8.29      0.00 
    1   20    3      0.98      0.00 
    2   20    3     -2.49      0.00 
    3   20    3      1.66      0.00 
    4   20    3     -9.75      0.00 
    5   20    3     -2.85      0.00 
    6   20    3      7.02      0.00 
    7   20    3     -4.46      0.00 
    8   20    3     -3.38      0.00 
    9   20    3      0.68      0.00 
   10   20    3      8.26      0.00 
   11   20    3     10.54      0.00 
   12   20    3     -2.26      0.00 
  -11   21    3     -5.39      0.00 
  -10   21    3      3.24      0.00 
   -9   21    3     -1.84      0.00 
   -8   21    3     -0.69      0.00 
   -7   21    3      5.09      0.00 
   -6   21    3      6.98      0.00 
   -5   21    3      5.35      0.00 
   -4   21    3    -12.83      0.00 
   -3   21    3    -10.34      0.00 
   -2   21    3      3.05      0.00 
   -1   21    3     -7.42      0.00 
    0   21    3      4.79      0.00 
    1   21    3     16.01      0.00 
    2   21    3     -5.21      0.00 
    3   21    3     -2.64      0.00 
    4   21    3     12.65      0.00 
    5   21    3      5.51      0.00 
    6   21    3     -2.54      0.00 
    7   21    3     -8.18      0.00 
    8   21    3      3.94      0.00 
    9   21    3      4.99      0.00 
   10   21    3     -5.52      0.00 
   11   21    3     -3.60      0.00 
   -9   22    3      5.94      0.00 
   -8   22    3      6.91      0.00 
   -7   22    3      1.44      0.00 
   -6   22    3    -15.96      0.00 
   -5   22    3      1.01      0.00 
   -4   22    3     -2.00      0.00 
   -3   22    3    -17.10      0.00 
   -2   22    3     14.59      0.00 
   -1   22    3      7.99      0.00 
    0   22    3      5.07      0.00 
    1   22    3     18.72      0.00 
    2   22    3    -14.48      0.00 
    3   22    3    -14.02      0.00 
    4   22    3     -0.20      0.00 
    5   22    3     -7.88      0.00 
    6   22    3    -11.14      0.00 
    7   22    3     -3.97      0.00 
    8   22    3     11.15      0.00 
    9   22    3     10.45      0.00 
   -6   23    3      4.13      0.00 
   -5   23    3      7.08      0.00 
   -4   23    3      5.49      0.00 
   -3   23    3     -4.93      0.00 
   -2   23    3     -2.54      0.00 
   -1   23    3      3.59      0.00 
    0   23    3     -9.93      0.00 
    1   23    3      2.83      0.00 
    2   23    3     -1.33      0.00 
    3   23    3     -1.36      0.00 
    4   23    3      3.61      0.00 
    5   23    3      0.98      0.00 
    6   23    3     11.03      0.00 
  -22    0    4     -1.93      0.00 
  -20    0    4     -3.57      0.00 
  -18    0    4      4.31      0.00 
  -16    0    4     -2.17      0.00 
  -14    0    4     -2.58      0.00 
  -12    0    4     -3.96      0.00 
  -10    0    4    -13.44      0.00 
   -8    0    4     10.94      0.00 
   -6    0    4     -3.31      0.00 
   -2    0    4    202.25      0.00 
    2    0    4    176.61      0.00 
    4    0    4    -14.12      0.00 
    6    0    4    -21.41      0.00 
   14    0    4     -9.74      0.00 
   18    0    4      2.58      0.00 
   20    0    4     -0.03      0.00 
   22    0    4     -1.47      0.00 
  -23    1    4     -1.22      0.00 
  -22    1    4     -0.98      0.00 
  -21    1    4      1.00      0.00 
  -20    1    4      0.19      0.00 
  -19    1    4      2.19      0.00 
  -18    1    4      1.59      0.00 
  -17    1    4      2.63      0.00 
  -16    1    4     -2.87      0.00 
  -15    1    4     -0.64      0.00 
  -14    1    4      2.31      0.00 
  -13    1    4      7.32      0.00 
  -12    1    4     -8.12      0.00 
  -11    1    4     -0.74      0.00 
  -10    1    4     13.54      0.00 
   -9    1    4     11.71      0.00 
   -8    1    4      7.47      0.00 
   -7    1    4     -1.93      0.00 
   -6    1    4    -15.39      0.00 
   -5    1    4     -7.94      0.00 
   -4    1    4     25.00      0.00 
   -2    1    4    -28.13      0.00 
   -1    1    4    -91.13      0.00 
    0    1    4     14.44      0.00 
    1    1    4     -7.36      0.00 
    2    1    4     -5.87      0.00 
    3    1    4    -20.06      0.00 
    4    1    4    -31.81      0.00 
    5    1    4      5.11      0.00 
    6    1    4      1.37      0.00 
   11    1    4     -2.14      0.00 
   13    1    4      3.64      0.00 
   14    1    4      1.59      0.00 
   16    1    4      1.65      0.00 
   17    1    4      0.42      0.00 
   18    1    4     -2.78      0.00 
   19    1    4      0.32      0.00 
   20    1    4      4.33      0.00 
   21    1    4     -3.27      0.00 
   22    1    4     -2.56      0.00 
   23    1    4      1.60      0.00 
  -23    2    4     -0.72      0.00 
  -22    2    4     -0.79      0.00 
  -21    2    4      0.12      0.00 
  -20    2    4     -2.66      0.00 
  -19    2    4      2.90      0.00 
  -18    2    4     -2.62      0.00 
  -17    2    4      1.53      0.00 
  -16    2    4      3.28      0.00 
  -15    2    4     -0.50      0.00 
  -14    2    4     -7.93      0.00 
  -13    2    4     -6.86      0.00 
  -12    2    4     -2.91      0.00 
  -11    2    4      0.09      0.00 
  -10    2    4      6.76      0.00 
   -9    2    4      0.61      0.00 
   -8    2    4    -18.83      0.00 
   -7    2    4     -9.42      0.00 
   -5    2    4    -14.10      0.00 
   -4    2    4     15.36      0.00 
   -3    2    4    -27.10      0.00 
   -2    2    4     54.94      0.00 
   -1    2    4     17.64      0.00 
    0    2    4     21.61      0.00 
    1    2    4     45.05      0.00 
    2    2    4     22.55      0.00 
    3    2    4      2.37      0.00 
    4    2    4     -0.40      0.00 
    6    2    4      4.50      0.00 
   10    2    4     -0.14      0.00 
   11    2    4      1.93      0.00 
   12    2    4     -5.14      0.00 
   13    2    4     -1.34      0.00 
   14    2    4      6.54      0.00 
   15    2    4     -0.90      0.00 
   16    2    4     -8.94      0.00 
   17    2    4     -1.58      0.00 
   18    2    4      1.55      0.00 
   19    2    4     -0.10      0.00 
   20    2    4      2.58      0.00 
   21    2    4      1.45      0.00 
   22    2    4     -2.70      0.00 
   23    2    4     -1.10      0.00 
  -23    3    4      1.00      0.00 
  -22    3    4     -1.44      0.00 
  -21    3    4      2.67      0.00 
  -20    3    4     -0.46      0.00 
  -19    3    4      3.82      0.00 
  -18    3    4     -0.98      0.00 
  -17    3    4     -0.96      0.00 
  -16    3    4     -4.62      0.00 
  -15    3    4     -2.61      0.00 
  -14    3    4      0.13      0.00 
  -13    3    4      3.50      0.00 
  -12    3    4      5.07      0.00 
  -11    3    4      6.48      0.00 
  -10    3    4     -4.42      0.00 
   -9    3    4      3.40      0.00 
   -8    3    4      5.98      0.00 
   -7    3    4     -4.85      0.00 
   -6    3    4     16.91      0.00 
   -5    3    4     16.93      0.00 
   -3    3    4    -67.71      0.00 
   -2    3    4      6.13      0.00 
   -1    3    4     -1.17      0.00 
    0    3    4      0.67      0.00 
    1    3    4      6.04      0.00 
    2    3    4    -35.19      0.00 
    3    3    4    -29.60      0.00 
    4    3    4    -13.41      0.00 
    5    3    4     -9.82      0.00 
    6    3    4     -4.45      0.00 
    7    3    4    -10.29      0.00 
    8    3    4      6.51      0.00 
    9    3    4      5.96      0.00 
   10    3    4     -9.88      0.00 
   11    3    4     -2.81      0.00 
   12    3    4      5.98      0.00 
   13    3    4      4.02      0.00 
   14    3    4     -4.29      0.00 
   15    3    4     -0.42      0.00 
   16    3    4      0.96      0.00 
   17    3    4     -0.04      0.00 
   18    3    4      7.38      0.00 
   19    3    4      2.15      0.00 
   20    3    4     -5.66      0.00 
   21    3    4      2.63      0.00 
   22    3    4     -2.13      0.00 
   23    3    4      0.72      0.00 
  -23    4    4      0.03      0.00 
  -22    4    4     -1.85      0.00 
  -21    4    4      1.09      0.00 
  -20    4    4     -4.33      0.00 
  -19    4    4      0.94      0.00 
  -18    4    4     -0.71      0.00 
  -17    4    4     -3.30      0.00 
  -16    4    4      2.96      0.00 
  -15    4    4      2.13      0.00 
  -14    4    4      1.17      0.00 
  -13    4    4      2.63      0.00 
  -12    4    4     -3.20      0.00 
  -11    4    4     -4.99      0.00 
  -10    4    4     -2.06      0.00 
   -9    4    4     -7.27      0.00 
   -8    4    4      3.47      0.00 
   -7    4    4    -14.00      0.00 
   -6    4    4     -0.95      0.00 
   -5    4    4    -16.37      0.00 
   -2    4    4     49.07      0.00 
   -1    4    4     -3.69      0.00 
    0    4    4    -48.91      0.00 
    1    4    4     41.95      0.00 
    2    4    4     39.26      0.00 
    3    4    4    -14.75      0.00 
    4    4    4     -1.11      0.00 
    6    4    4     20.24      0.00 
    7    4    4     10.35      0.00 
    8    4    4     -2.76      0.00 
    9    4    4     -6.95      0.00 
   10    4    4      9.57      0.00 
   11    4    4      3.02      0.00 
   12    4    4     -0.99      0.00 
   13    4    4      0.34      0.00 
   14    4    4     -5.91      0.00 
   15    4    4     -3.75      0.00 
   16    4    4      2.53      0.00 
   17    4    4      0.77      0.00 
   18    4    4     -5.21      0.00 
   19    4    4     -0.22      0.00 
   20    4    4     -2.93      0.00 
   21    4    4     -3.27      0.00 
   22    4    4      1.15      0.00 
   23    4    4      2.25      0.00 
  -23    5    4     -1.40      0.00 
  -22    5    4     -1.07      0.00 
  -21    5    4      1.63      0.00 
  -20    5    4      1.93      0.00 
  -19    5    4      0.28      0.00 
  -18    5    4      1.07      0.00 
  -17    5    4     -0.40      0.00 
  -16    5    4     -4.49      0.00 
  -15    5    4     -0.56      0.00 
  -14    5    4      1.54      0.00 
  -13    5    4      1.93      0.00 
  -12    5    4      0.99      0.00 
  -11    5    4     -2.27      0.00 
  -10    5    4     15.21      0.00 
   -9    5    4     -4.53      0.00 
   -8    5    4     -9.98      0.00 
   -7    5    4     -7.05      0.00 
   -6    5    4      3.73      0.00 
   -5    5    4     18.60      0.00 
   -4    5    4     66.67      0.00 
   -3    5    4    -27.12      0.00 
   -2    5    4    -40.38      0.00 
   -1    5    4     -9.83      0.00 
    0    5    4    -17.81      0.00 
    1    5    4     12.64      0.00 
    2    5    4     23.21      0.00 
    3    5    4     -8.19      0.00 
    4    5    4    -21.57      0.00 
    5    5    4     -3.45      0.00 
    6    5    4      0.26      0.00 
    7    5    4    -19.68      0.00 
    8    5    4     -5.62      0.00 
    9    5    4    -11.29      0.00 
   10    5    4      0.01      0.00 
   11    5    4      5.11      0.00 
   12    5    4     -7.38      0.00 
   13    5    4     -1.35      0.00 
   14    5    4      3.50      0.00 
   15    5    4      3.98      0.00 
   16    5    4      4.30      0.00 
   17    5    4      1.89      0.00 
   18    5    4     -4.90      0.00 
   19    5    4     -0.23      0.00 
   20    5    4      3.16      0.00 
   21    5    4      2.89      0.00 
   22    5    4      3.24      0.00 
   23    5    4     -1.16      0.00 
  -22    6    4      1.13      0.00 
  -21    6    4      0.62      0.00 
  -20    6    4     -1.02      0.00 
  -19    6    4     -3.64      0.00 
  -18    6    4     -4.28      0.00 
  -17    6    4     -1.99      0.00 
  -16    6    4      4.47      0.00 
  -15    6    4      1.98      0.00 
  -14    6    4      0.03      0.00 
  -13    6    4     -1.10      0.00 
  -12    6    4     -0.17      0.00 
  -11    6    4     -5.96      0.00 
  -10    6    4     -0.04      0.00 
   -9    6    4     -1.51      0.00 
   -8    6    4     -3.92      0.00 
   -7    6    4     -5.72      0.00 
   -6    6    4     30.31      0.00 
   -5    6    4    -31.68      0.00 
   -3    6    4      4.56      0.00 
   -1    6    4      9.97      0.00 
    0    6    4      5.23      0.00 
    1    6    4     11.47      0.00 
    2    6    4      2.69      0.00 
    3    6    4     -8.18      0.00 
    5    6    4     12.85      0.00 
    6    6    4      2.68      0.00 
    7    6    4     -2.31      0.00 
    8    6    4     10.58      0.00 
    9    6    4      9.62      0.00 
   10    6    4      4.71      0.00 
   11    6    4      3.82      0.00 
   12    6    4     -1.22      0.00 
   13    6    4     -1.97      0.00 
   14    6    4     -1.06      0.00 
   15    6    4      2.89      0.00 
   16    6    4     -5.60      0.00 
   17    6    4     -3.26      0.00 
   18    6    4     -2.16      0.00 
   19    6    4     -1.20      0.00 
   20    6    4      3.79      0.00 
   21    6    4      1.25      0.00 
   22    6    4     -3.50      0.00 
  -22    7    4     -2.21      0.00 
  -21    7    4     -1.17      0.00 
  -20    7    4     -0.14      0.00 
  -19    7    4     -0.12      0.00 
  -18    7    4      1.06      0.00 
  -17    7    4      0.81      0.00 
  -16    7    4      1.94      0.00 
  -15    7    4     -0.95      0.00 
  -14    7    4     -1.21      0.00 
  -13    7    4     -1.31      0.00 
  -12    7    4      6.59      0.00 
  -11    7    4      2.55      0.00 
  -10    7    4     -8.20      0.00 
   -9    7    4     -1.80      0.00 
   -8    7    4      8.12      0.00 
   -7    7    4    -11.50      0.00 
   -6    7    4     24.22      0.00 
   -5    7    4     19.18      0.00 
   -4    7    4    -16.69      0.00 
   -3    7    4    -11.73      0.00 
   -2    7    4     10.53      0.00 
   -1    7    4     22.32      0.00 
    0    7    4    -14.84      0.00 
    1    7    4     -9.10      0.00 
    2    7    4     12.17      0.00 
    3    7    4    -11.57      0.00 
    4    7    4      4.39      0.00 
    5    7    4      3.11      0.00 
    6    7    4    -16.72      0.00 
    7    7    4     -8.28      0.00 
    8    7    4      3.80      0.00 
    9    7    4     -7.55      0.00 
   10    7    4     -4.54      0.00 
   11    7    4     -7.64      0.00 
   12    7    4     -2.48      0.00 
   13    7    4      4.50      0.00 
   14    7    4     -5.21      0.00 
   15    7    4      4.21      0.00 
   16    7    4     -2.56      0.00 
   17    7    4     -3.27      0.00 
   18    7    4      4.40      0.00 
   19    7    4      2.66      0.00 
   20    7    4     -1.62      0.00 
   21    7    4      1.33      0.00 
   22    7    4      1.41      0.00 
  -22    8    4     -0.04      0.00 
  -21    8    4     -1.10      0.00 
  -20    8    4     -0.42      0.00 
  -19    8    4     -2.92      0.00 
  -18    8    4      0.63      0.00 
  -17    8    4      2.11      0.00 
  -16    8    4     -3.56      0.00 
  -15    8    4     -2.66      0.00 
  -14    8    4      4.54      0.00 
  -13    8    4     -0.37      0.00 
  -12    8    4     -0.63      0.00 
  -11    8    4     -0.04      0.00 
  -10    8    4      0.19      0.00 
   -9    8    4      1.59      0.00 
   -8    8    4     19.25      0.00 
   -7    8    4     11.17      0.00 
   -6    8    4     -6.27      0.00 
   -5    8    4    -20.64      0.00 
   -4    8    4    -19.75      0.00 
   -3    8    4     -2.29      0.00 
   -2    8    4      0.78      0.00 
   -1    8    4     10.10      0.00 
    0    8    4      0.73      0.00 
    1    8    4     -7.21      0.00 
    2    8    4      9.90      0.00 
    3    8    4     -8.32      0.00 
    4    8    4     -7.48      0.00 
    5    8    4     10.16      0.00 
    6    8    4      4.38      0.00 
    7    8    4     -6.52      0.00 
    8    8    4      3.25      0.00 
    9    8    4      2.31      0.00 
   10    8    4      9.37      0.00 
   11    8    4      6.65      0.00 
   12    8    4     -3.13      0.00 
   13    8    4     12.47      0.00 
   14    8    4     -4.64      0.00 
   15    8    4     -3.45      0.00 
   16    8    4      2.74      0.00 
   17    8    4      2.74      0.00 
   18    8    4     -2.55      0.00 
   19    8    4      1.12      0.00 
   20    8    4      1.94      0.00 
   21    8    4     -0.35      0.00 
   22    8    4     -1.55      0.00 
  -21    9    4     -2.53      0.00 
  -20    9    4     -0.99      0.00 
  -19    9    4      0.76      0.00 
  -18    9    4     -0.45      0.00 
  -17    9    4     -0.58      0.00 
  -16    9    4      5.26      0.00 
  -15    9    4     -1.00      0.00 
  -14    9    4      7.14      0.00 
  -13    9    4      5.66      0.00 
  -12    9    4    -10.08      0.00 
  -11    9    4     -1.88      0.00 
  -10    9    4      7.55      0.00 
   -9    9    4     -1.74      0.00 
   -8    9    4     -7.00      0.00 
   -7    9    4    -17.27      0.00 
   -6    9    4    -13.03      0.00 
   -5    9    4     -0.86      0.00 
   -4    9    4     14.85      0.00 
   -3    9    4     18.65      0.00 
   -2    9    4     -1.35      0.00 
   -1    9    4      0.06      0.00 
    0    9    4      4.36      0.00 
    1    9    4     -3.60      0.00 
    2    9    4      9.64      0.00 
    3    9    4     -3.87      0.00 
    5    9    4      6.48      0.00 
    6    9    4      8.00      0.00 
    7    9    4      1.00      0.00 
    8    9    4     -0.29      0.00 
    9    9    4     -3.96      0.00 
   10    9    4     -9.31      0.00 
   11    9    4      5.28      0.00 
   12    9    4     -6.32      0.00 
   13    9    4     -8.64      0.00 
   14    9    4     -1.94      0.00 
   15    9    4      3.98      0.00 
   16    9    4     -5.06      0.00 
   17    9    4      2.09      0.00 
   18    9    4      3.27      0.00 
   19    9    4     -3.40      0.00 
   20    9    4     -2.07      0.00 
   21    9    4     -1.46      0.00 
  -21   10    4      2.58      0.00 
  -20   10    4      4.35      0.00 
  -19   10    4     -3.57      0.00 
  -18   10    4      0.79      0.00 
  -17   10    4     -4.20      0.00 
  -16   10    4      5.18      0.00 
  -15   10    4      1.17      0.00 
  -14   10    4     -7.32      0.00 
  -13   10    4     -1.59      0.00 
  -12   10    4     -2.62      0.00 
  -11   10    4      1.88      0.00 
  -10   10    4      4.63      0.00 
   -9   10    4      0.41      0.00 
   -8   10    4      5.69      0.00 
   -7   10    4    -11.92      0.00 
   -6   10    4     19.03      0.00 
   -4   10    4     -9.34      0.00 
   -3   10    4      2.77      0.00 
   -2   10    4     -4.78      0.00 
   -1   10    4    -11.08      0.00 
    0   10    4     -4.23      0.00 
    1   10    4     -7.30      0.00 
    2   10    4      3.51      0.00 
    3   10    4     -5.38      0.00 
    4   10    4     -3.16      0.00 
    5   10    4     17.02      0.00 
    6   10    4      5.38      0.00 
    7   10    4     -8.66      0.00 
    8   10    4     -5.03      0.00 
    9   10    4      0.95      0.00 
   10   10    4      0.13      0.00 
   11   10    4      1.58      0.00 
   12   10    4      1.91      0.00 
   13   10    4      7.16      0.00 
   14   10    4     -3.31      0.00 
   15   10    4      8.24      0.00 
   16   10    4      1.71      0.00 
   17   10    4     -1.86      0.00 
   18   10    4      4.80      0.00 
   19   10    4     -1.82      0.00 
   20   10    4     -1.74      0.00 
   21   10    4     -1.07      0.00 
  -21   11    4     -7.98      0.00 
  -20   11    4      0.00      0.00 
  -19   11    4     -1.94      0.00 
  -18   11    4      1.58      0.00 
  -17   11    4      1.52      0.00 
  -16   11    4     -1.83      0.00 
  -15   11    4      4.54      0.00 
  -14   11    4      2.73      0.00 
  -13   11    4      5.40      0.00 
  -12   11    4      8.85      0.00 
  -11   11    4     -0.52      0.00 
  -10   11    4      4.24      0.00 
   -9   11    4     -8.77      0.00 
   -8   11    4     -3.19      0.00 
   -7   11    4     -2.85      0.00 
   -6   11    4    -11.67      0.00 
   -5   11    4     -0.33      0.00 
   -4   11    4     -4.83      0.00 
   -3   11    4     -4.73      0.00 
   -2   11    4      5.81      0.00 
   -1   11    4      0.30      0.00 
    0   11    4      2.60      0.00 
    1   11    4     -1.21      0.00 
    2   11    4      5.35      0.00 
    3   11    4      8.89      0.00 
    4   11    4      4.54      0.00 
    5   11    4     -1.95      0.00 
    6   11    4     -2.14      0.00 
    7   11    4     -6.34      0.00 
    8   11    4     -3.45      0.00 
    9   11    4      7.21      0.00 
   10   11    4     -2.41      0.00 
   11   11    4     -2.47      0.00 
   12   11    4     -3.41      0.00 
   13   11    4      5.42      0.00 
   14   11    4     -6.62      0.00 
   15   11    4     -4.54      0.00 
   16   11    4     -0.54      0.00 
   17   11    4     -3.25      0.00 
   18   11    4      1.30      0.00 
   19   11    4      1.05      0.00 
   20   11    4     -2.43      0.00 
  -20   12    4     -1.59      0.00 
  -19   12    4      1.11      0.00 
  -18   12    4      3.21      0.00 
  -17   12    4      4.81      0.00 
  -16   12    4      3.81      0.00 
  -15   12    4     -3.58      0.00 
  -14   12    4     -2.59      0.00 
  -13   12    4     -2.13      0.00 
  -12   12    4     -1.75      0.00 
  -11   12    4    -18.49      0.00 
  -10   12    4    -11.24      0.00 
   -9   12    4      8.81      0.00 
   -8   12    4      3.10      0.00 
   -7   12    4      2.26      0.00 
   -6   12    4     13.68      0.00 
   -4   12    4     -2.31      0.00 
   -3   12    4     -5.15      0.00 
   -2   12    4      1.08      0.00 
   -1   12    4      4.30      0.00 
    1   12    4     -0.85      0.00 
    2   12    4      3.02      0.00 
    3   12    4     -2.90      0.00 
    4   12    4      2.72      0.00 
    5   12    4     -4.62      0.00 
    6   12    4     -0.14      0.00 
    7   12    4      4.37      0.00 
    8   12    4     -4.11      0.00 
    9   12    4     -0.53      0.00 
   10   12    4     -5.71      0.00 
   11   12    4      1.27      0.00 
   12   12    4      7.70      0.00 
   13   12    4      4.67      0.00 
   14   12    4      2.72      0.00 
   15   12    4      0.86      0.00 
   16   12    4     -2.31      0.00 
   17   12    4      3.64      0.00 
   18   12    4      1.99      0.00 
   19   12    4     -5.19      0.00 
   20   12    4     -0.20      0.00 
  -19   13    4      0.69      0.00 
  -18   13    4      5.60      0.00 
  -17   13    4     -1.86      0.00 
  -16   13    4     -0.94      0.00 
  -15   13    4     -7.81      0.00 
  -14   13    4    -13.75      0.00 
  -13   13    4      9.59      0.00 
  -12   13    4     13.12      0.00 
  -11   13    4      7.84      0.00 
  -10   13    4      5.48      0.00 
   -9   13    4      0.05      0.00 
   -8   13    4      8.03      0.00 
   -7   13    4     -1.37      0.00 
   -5   13    4     -9.88      0.00 
    0   13    4      1.52      0.00 
    1   13    4     -1.44      0.00 
    3   13    4     -9.97      0.00 
    4   13    4     -0.08      0.00 
    5   13    4      5.38      0.00 
    6   13    4     -8.26      0.00 
    7   13    4      4.42      0.00 
    8   13    4     -0.97      0.00 
    9   13    4     -9.10      0.00 
   10   13    4      9.88      0.00 
   11   13    4      6.21      0.00 
   12   13    4     -3.33      0.00 
   13   13    4      2.22      0.00 
   14   13    4     -8.46      0.00 
   15   13    4     -2.33      0.00 
   16   13    4      1.98      0.00 
   17   13    4     -6.72      0.00 
   18   13    4     -5.20      0.00 
   19   13    4      0.75      0.00 
  -19   14    4      0.90      0.00 
  -18   14    4     -4.59      0.00 
  -17   14    4     -5.65      0.00 
  -16   14    4     -1.23      0.00 
  -15   14    4      8.06      0.00 
  -14   14    4      0.19      0.00 
  -13   14    4      3.12      0.00 
  -12   14    4     11.70      0.00 
  -11   14    4     -4.36      0.00 
  -10   14    4    -14.70      0.00 
   -9   14    4    -10.47      0.00 
   -8   14    4      0.74      0.00 
   -7   14    4     -5.00      0.00 
   -6   14    4      4.94      0.00 
   -5   14    4      5.97      0.00 
   -4   14    4     -0.25      0.00 
   -3   14    4      3.38      0.00 
   -1   14    4     -1.61      0.00 
    0   14    4     -2.48      0.00 
    1   14    4     -2.71      0.00 
    2   14    4      2.15      0.00 
    3   14    4     -6.34      0.00 
    4   14    4     -3.22      0.00 
    5   14    4      8.56      0.00 
    6   14    4     -2.24      0.00 
    7   14    4     -0.51      0.00 
    8   14    4      7.37      0.00 
    9   14    4      1.15      0.00 
   10   14    4      0.38      0.00 
   11   14    4     -3.26      0.00 
   12   14    4     -7.86      0.00 
   13   14    4     -0.50      0.00 
   14   14    4      2.82      0.00 
   15   14    4     -1.64      0.00 
   16   14    4      3.03      0.00 
   17   14    4      4.24      0.00 
   18   14    4     -1.60      0.00 
   19   14    4     -2.36      0.00 
  -18   15    4      0.26      0.00 
  -17   15    4      3.42      0.00 
  -16   15    4     -2.87      0.00 
  -15   15    4     -3.59      0.00 
  -14   15    4     -0.05      0.00 
  -13   15    4     -5.12      0.00 
  -12   15    4     -1.13      0.00 
  -11   15    4      0.67      0.00 
  -10   15    4      3.92      0.00 
   -9   15    4      4.98      0.00 
   -8   15    4     -1.09      0.00 
   -7   15    4     -6.37      0.00 
   -6   15    4     -3.50      0.00 
   -5   15    4      0.05      0.00 
   -4   15    4      5.01      0.00 
   -3   15    4     -0.74      0.00 
   -2   15    4     -2.03      0.00 
   -1   15    4      4.43      0.00 
    0   15    4      0.28      0.00 
    1   15    4     -1.05      0.00 
    2   15    4     -0.40      0.00 
    3   15    4     -1.82      0.00 
    4   15    4     -3.45      0.00 
    5   15    4      2.04      0.00 
    6   15    4      2.88      0.00 
    7   15    4     -2.38      0.00 
    8   15    4      1.78      0.00 
    9   15    4     -0.27      0.00 
   10   15    4     -6.67      0.00 
   11   15    4     -2.40      0.00 
   12   15    4     -2.85      0.00 
   13   15    4      3.45      0.00 
   14   15    4      3.96      0.00 
   15   15    4     -4.53      0.00 
   16   15    4      1.37      0.00 
   17   15    4     -1.48      0.00 
   18   15    4     -3.20      0.00 
  -17   16    4      2.84      0.00 
  -16   16    4      3.54      0.00 
  -15   16    4      2.73      0.00 
  -14   16    4     -1.22      0.00 
  -13   16    4      7.85      0.00 
  -12   16    4      1.74      0.00 
  -11   16    4     -3.23      0.00 
  -10   16    4     -0.08      0.00 
   -9   16    4     -3.31      0.00 
   -8   16    4     -0.49      0.00 
   -7   16    4     -6.49      0.00 
   -6   16    4      3.17      0.00 
   -5   16    4      6.89      0.00 
   -4   16    4      9.03      0.00 
   -2   16    4    -13.14      0.00 
   -1   16    4     -1.53      0.00 
    1   16    4     -1.85      0.00 
    2   16    4     -4.30      0.00 
    3   16    4     -2.98      0.00 
    4   16    4      3.56      0.00 
    5   16    4     13.30      0.00 
    6   16    4      5.67      0.00 
    7   16    4     -0.36      0.00 
    8   16    4    -11.50      0.00 
    9   16    4     -1.74      0.00 
   10   16    4     -1.07      0.00 
   11   16    4     -0.37      0.00 
   12   16    4      8.69      0.00 
   13   16    4     -2.87      0.00 
   14   16    4      0.04      0.00 
   15   16    4      1.01      0.00 
   16   16    4     -8.50      0.00 
   17   16    4      0.23      0.00 
  -16   17    4      6.72      0.00 
  -15   17    4      5.70      0.00 
  -14   17    4     -6.72      0.00 
  -13   17    4     -6.25      0.00 
  -12   17    4     -1.03      0.00 
  -11   17    4     -2.48      0.00 
  -10   17    4     -5.22      0.00 
   -9   17    4      1.03      0.00 
   -8   17    4     18.57      0.00 
   -7   17    4      0.42      0.00 
   -6   17    4    -13.68      0.00 
   -5   17    4      2.57      0.00 
   -4   17    4     -7.47      0.00 
   -3   17    4     -0.43      0.00 
   -2   17    4     -0.77      0.00 
   -1   17    4     -2.21      0.00 
    0   17    4      8.72      0.00 
    1   17    4      6.01      0.00 
    2   17    4     -2.82      0.00 
    3   17    4      6.07      0.00 
    4   17    4      0.08      0.00 
    5   17    4     -1.97      0.00 
    6   17    4     -9.56      0.00 
    7   17    4     -9.15      0.00 
    8   17    4     -8.02      0.00 
    9   17    4      2.54      0.00 
   10   17    4     10.02      0.00 
   11   17    4     -0.68      0.00 
   12   17    4      6.19      0.00 
   13   17    4      5.19      0.00 
   14   17    4     -6.21      0.00 
   15   17    4     -4.19      0.00 
   16   17    4     -2.84      0.00 
  -15   18    4     -2.83      0.00 
  -14   18    4     -6.52      0.00 
  -13   18    4      3.17      0.00 
  -12   18    4      0.50      0.00 
  -11   18    4     -2.52      0.00 
  -10   18    4      4.83      0.00 
   -9   18    4      1.00      0.00 
   -8   18    4    -11.44      0.00 
   -7   18    4      3.11      0.00 
   -6   18    4      0.25      0.00 
   -5   18    4     -0.49      0.00 
   -4   18    4      8.48      0.00 
   -3   18    4     -3.47      0.00 
   -2   18    4     -4.71      0.00 
   -1   18    4      5.38      0.00 
    0   18    4      1.98      0.00 
    1   18    4      4.55      0.00 
    2   18    4     -9.49      0.00 
    3   18    4     -6.50      0.00 
    4   18    4     -1.33      0.00 
    5   18    4      1.02      0.00 
    6   18    4      2.11      0.00 
    7   18    4      1.73      0.00 
    8   18    4      3.46      0.00 
    9   18    4     -1.97      0.00 
   10   18    4      9.38      0.00 
   11   18    4      0.37      0.00 
   12   18    4     -8.83      0.00 
   13   18    4     -2.31      0.00 
   14   18    4     -8.54      0.00 
   15   18    4     -3.76      0.00 
  -14   19    4      0.37      0.00 
  -13   19    4      3.20      0.00 
  -12   19    4     -1.54      0.00 
  -11   19    4      2.79      0.00 
  -10   19    4      1.54      0.00 
   -9   19    4      4.66      0.00 
   -8   19    4      0.33      0.00 
   -7   19    4     -5.84      0.00 
   -6   19    4      5.56      0.00 
   -5   19    4     -3.15      0.00 
   -4   19    4     -7.08      0.00 
   -3   19    4      0.04      0.00 
   -2   19    4     -7.09      0.00 
   -1   19    4     11.69      0.00 
    0   19    4      1.41      0.00 
    1   19    4      5.20      0.00 
    2   19    4     10.45      0.00 
    3   19    4     -5.65      0.00 
    4   19    4      4.08      0.00 
    5   19    4     -0.63      0.00 
    6   19    4     -3.10      0.00 
    7   19    4     -9.21      0.00 
    8   19    4      1.69      0.00 
    9   19    4      0.70      0.00 
   10   19    4      2.88      0.00 
   11   19    4      1.88      0.00 
   12   19    4     -0.01      0.00 
   13   19    4     -2.35      0.00 
   14   19    4     -0.30      0.00 
  -12   20    4     -2.33      0.00 
  -11   20    4      6.91      0.00 
  -10   20    4     -1.91      0.00 
   -9   20    4    -22.10      0.00 
   -8   20    4      1.23      0.00 
   -7   20    4      6.26      0.00 
   -6   20    4      2.07      0.00 
   -5   20    4      2.66      0.00 
   -4   20    4     -3.68      0.00 
   -3   20    4     10.84      0.00 
   -2   20    4      1.02      0.00 
   -1   20    4      6.31      0.00 
    0   20    4     11.66      0.00 
    1   20    4    -19.43      0.00 
    2   20    4    -14.94      0.00 
    3   20    4      3.66      0.00 
    4   20    4      0.42      0.00 
    5   20    4    -22.60      0.00 
    6   20    4     -1.20      0.00 
    7   20    4     17.34      0.00 
    8   20    4     15.01      0.00 
    9   20    4     -5.46      0.00 
   10   20    4     -0.81      0.00 
   11   20    4     -1.66      0.00 
   12   20    4     -8.24      0.00 
  -11   21    4     -7.97      0.00 
  -10   21    4     12.71      0.00 
   -9   21    4      4.37      0.00 
   -8   21    4    -13.12      0.00 
   -7   21    4     -3.22      0.00 
   -6   21    4     14.62      0.00 
   -5   21    4      3.98      0.00 
   -4   21    4     -9.69      0.00 
   -3   21    4      3.53      0.00 
   -2   21    4     -8.07      0.00 
   -1   21    4     -7.17      0.00 
    0   21    4      1.68      0.00 
    1   21    4     -4.75      0.00 
    2   21    4      3.59      0.00 
    3   21    4      6.31      0.00 
    4   21    4      9.74      0.00 
    5   21    4     -2.27      0.00 
    6   21    4     10.22      0.00 
    7   21    4      5.07      0.00 
    8   21    4     -2.00      0.00 
    9   21    4    -15.56      0.00 
   10   21    4    -10.54      0.00 
   11   21    4      2.86      0.00 
   -9   22    4     -0.90      0.00 
   -8   22    4     -1.05      0.00 
   -7   22    4     -6.13      0.00 
   -6   22    4      6.71      0.00 
   -5   22    4      6.68      0.00 
   -4   22    4     -7.45      0.00 
   -3   22    4      8.78      0.00 
   -2   22    4      3.33      0.00 
   -1   22    4     -2.96      0.00 
    0   22    4      5.42      0.00 
    1   22    4     -4.32      0.00 
    2   22    4      0.65      0.00 
    3   22    4     -4.15      0.00 
    4   22    4      0.46      0.00 
    5   22    4      0.68      0.00 
    6   22    4      1.42      0.00 
    7   22    4     -7.36      0.00 
    8   22    4     -5.66      0.00 
    9   22    4      4.39      0.00 
   -6   23    4     -4.95      0.00 
   -5   23    4     -1.70      0.00 
   -4   23    4     -2.60      0.00 
   -3   23    4      6.08      0.00 
   -2   23    4     -5.75      0.00 
   -1   23    4     -5.00      0.00 
    0   23    4      3.45      0.00 
    1   23    4    -10.05      0.00 
    2   23    4      4.08      0.00 
    3   23    4      9.27      0.00 
    4   23    4      0.08      0.00 
    5   23    4      0.02      0.00 
    6   23    4     -1.26      0.00 
  -23    0    5      0.21      0.00 
  -21    0    5     -1.32      0.00 
  -19    0    5     -2.95      0.00 
  -17    0    5      1.73      0.00 
  -15    0    5      0.55      0.00 
  -13    0    5      7.54      0.00 
  -11    0    5     17.08      0.00 
   -9    0    5    -27.41      0.00 
   -7    0    5    -17.67      0.00 
   -5    0    5      1.89      0.00 
   -3    0    5    -22.41      0.00 
   -1    0    5    -20.28      0.00 
    1    0    5    -23.23      0.00 
    3    0    5    -32.94      0.00 
    5    0    5      3.22      0.00 
    7    0    5      5.56      0.00 
    9    0    5      4.38      0.00 
   11    0    5    -11.60      0.00 
   13    0    5      2.90      0.00 
   15    0    5     -0.71      0.00 
   17    0    5      0.32      0.00 
   19    0    5      1.05      0.00 
   21    0    5     -1.04      0.00 
   23    0    5     -3.46      0.00 
  -23    1    5      0.70      0.00 
  -22    1    5     -0.06      0.00 
  -21    1    5     -0.60      0.00 
  -20    1    5      2.67      0.00 
  -19    1    5     -1.54      0.00 
  -18    1    5     -0.93      0.00 
  -17    1    5      3.81      0.00 
  -16    1    5     -7.87      0.00 
  -15    1    5      0.61      0.00 
  -14    1    5     -1.89      0.00 
  -13    1    5      3.27      0.00 
  -12    1    5     -2.53      0.00 
  -11    1    5     -6.07      0.00 
  -10    1    5     -6.15      0.00 
   -9    1    5     -7.71      0.00 
   -8    1    5      3.02      0.00 
   -7    1    5      8.95      0.00 
   -3    1    5    -25.10      0.00 
   -2    1    5     -8.96      0.00 
   -1    1    5     40.45      0.00 
    0    1    5    128.34      0.00 
    1    1    5    -48.68      0.00 
    2    1    5    -48.86      0.00 
    3    1    5     40.53      0.00 
    4    1    5     13.59      0.00 
    5    1    5      5.10      0.00 
    6    1    5     15.44      0.00 
    7    1    5      2.35      0.00 
    8    1    5      1.87      0.00 
    9    1    5    -14.81      0.00 
   10    1    5     -7.07      0.00 
   11    1    5      5.87      0.00 
   12    1    5      2.12      0.00 
   13    1    5      1.34      0.00 
   14    1    5     -5.09      0.00 
   15    1    5     -1.17      0.00 
   16    1    5     -1.42      0.00 
   17    1    5      2.20      0.00 
   18    1    5      1.88      0.00 
   19    1    5     -1.28      0.00 
   20    1    5      0.74      0.00 
   21    1    5      3.12      0.00 
   22    1    5      1.04      0.00 
   23    1    5     -1.10      0.00 
  -23    2    5     -0.05      0.00 
  -22    2    5     -0.35      0.00 
  -21    2    5      1.15      0.00 
  -20    2    5     -0.99      0.00 
  -19    2    5      2.88      0.00 
  -18    2    5     -3.97      0.00 
  -17    2    5      0.44      0.00 
  -16    2    5     -0.60      0.00 
  -15    2    5      3.40      0.00 
  -14    2    5      1.45      0.00 
  -13    2    5      0.93      0.00 
  -12    2    5      0.50      0.00 
  -11    2    5     -0.13      0.00 
  -10    2    5      6.14      0.00 
   -9    2    5      8.18      0.00 
   -8    2    5      1.94      0.00 
   -7    2    5     -2.88      0.00 
   -6    2    5      5.25      0.00 
   -3    2    5     27.70      0.00 
   -2    2    5     24.60      0.00 
   -1    2    5    -64.41      0.00 
    0    2    5      0.27      0.00 
    1    2    5     34.55      0.00 
    2    2    5    -49.14      0.00 
    3    2    5    -28.63      0.00 
    4    2    5      9.48      0.00 
    7    2    5     -9.48      0.00 
    9    2    5     -8.22      0.00 
   10    2    5      5.35      0.00 
   11    2    5     12.96      0.00 
   12    2    5      0.04      0.00 
   13    2    5     -8.92      0.00 
   14    2    5     -2.39      0.00 
   15    2    5      3.23      0.00 
   16    2    5      0.46      0.00 
   17    2    5      3.29      0.00 
   18    2    5     -2.44      0.00 
   19    2    5     -2.49      0.00 
   20    2    5     -1.20      0.00 
   21    2    5     -1.00      0.00 
   22    2    5      0.29      0.00 
   23    2    5      2.10      0.00 
  -23    3    5      1.79      0.00 
  -22    3    5     -0.96      0.00 
  -21    3    5      0.62      0.00 
  -20    3    5     -0.14      0.00 
  -19    3    5     -0.20      0.00 
  -18    3    5     -1.47      0.00 
  -17    3    5      1.21      0.00 
  -16    3    5     -2.82      0.00 
  -15    3    5      6.79      0.00 
  -14    3    5      2.32      0.00 
  -13    3    5     -2.30      0.00 
  -12    3    5    -11.08      0.00 
  -11    3    5      2.62      0.00 
  -10    3    5      2.19      0.00 
   -9    3    5     -8.79      0.00 
   -8    3    5      8.80      0.00 
   -7    3    5    -18.37      0.00 
   -6    3    5      7.28      0.00 
   -5    3    5     20.48      0.00 
   -3    3    5    -22.51      0.00 
   -2    3    5    -17.16      0.00 
   -1    3    5     -5.36      0.00 
    0    3    5     37.17      0.00 
    1    3    5     12.05      0.00 
    2    3    5    -19.37      0.00 
    3    3    5      9.16      0.00 
    4    3    5     26.94      0.00 
    6    3    5      3.78      0.00 
    7    3    5     -6.95      0.00 
    8    3    5      6.95      0.00 
    9    3    5     12.91      0.00 
   11    3    5     -9.00      0.00 
   13    3    5     -0.75      0.00 
   14    3    5     -1.79      0.00 
   15    3    5      6.17      0.00 
   16    3    5     -0.17      0.00 
   17    3    5     -2.32      0.00 
   18    3    5     -1.43      0.00 
   19    3    5      1.42      0.00 
   20    3    5     -2.48      0.00 
   21    3    5      2.74      0.00 
   22    3    5      2.81      0.00 
   23    3    5     -0.30      0.00 
  -23    4    5      1.08      0.00 
  -22    4    5      2.82      0.00 
  -21    4    5      0.54      0.00 
  -20    4    5      0.71      0.00 
  -19    4    5      1.17      0.00 
  -18    4    5     -1.60      0.00 
  -17    4    5      4.52      0.00 
  -16    4    5     -1.22      0.00 
  -15    4    5     -1.57      0.00 
  -14    4    5     -2.60      0.00 
  -13    4    5     -2.87      0.00 
  -12    4    5     -0.63      0.00 
  -11    4    5      6.68      0.00 
  -10    4    5      7.74      0.00 
   -9    4    5     -8.01      0.00 
   -8    4    5     18.72      0.00 
   -7    4    5     -2.67      0.00 
   -6    4    5      5.26      0.00 
   -4    4    5     -3.26      0.00 
   -3    4    5     25.54      0.00 
   -2    4    5     22.51      0.00 
   -1    4    5    -14.26      0.00 
    0    4    5      6.09      0.00 
    1    4    5      1.34      0.00 
    2    4    5    -21.71      0.00 
    3    4    5      4.92      0.00 
    4    4    5      6.03      0.00 
    5    4    5    -21.78      0.00 
    6    4    5    -16.02      0.00 
    7    4    5     -4.20      0.00 
    8    4    5      0.23      0.00 
    9    4    5     -0.89      0.00 
   10    4    5     -0.63      0.00 
   12    4    5     -2.74      0.00 
   13    4    5     10.03      0.00 
   14    4    5      0.35      0.00 
   15    4    5     -1.35      0.00 
   16    4    5      0.68      0.00 
   17    4    5      1.87      0.00 
   18    4    5      0.26      0.00 
   19    4    5      5.36      0.00 
   20    4    5     -0.88      0.00 
   21    4    5     -3.32      0.00 
   22    4    5     -0.63      0.00 
   23    4    5     -0.56      0.00 
  -23    5    5     -2.06      0.00 
  -22    5    5      1.46      0.00 
  -21    5    5     -0.76      0.00 
  -20    5    5     -1.27      0.00 
  -19    5    5      0.25      0.00 
  -18    5    5     -4.00      0.00 
  -17    5    5      0.48      0.00 
  -16    5    5     -0.85      0.00 
  -15    5    5     -2.87      0.00 
  -14    5    5      0.93      0.00 
  -13    5    5      4.25      0.00 
  -12    5    5      6.91      0.00 
  -11    5    5     -3.41      0.00 
  -10    5    5     -0.66      0.00 
   -9    5    5    -12.17      0.00 
   -8    5    5     -2.11      0.00 
   -7    5    5     -3.11      0.00 
   -6    5    5     10.69      0.00 
   -5    5    5     -7.14      0.00 
   -3    5    5     -2.17      0.00 
   -2    5    5      4.56      0.00 
   -1    5    5      2.78      0.00 
    0    5    5    -26.77      0.00 
    1    5    5     -8.97      0.00 
    2    5    5      1.79      0.00 
    3    5    5      6.79      0.00 
    4    5    5      7.91      0.00 
    5    5    5    -16.12      0.00 
    6    5    5     12.27      0.00 
    7    5    5     18.50      0.00 
    8    5    5     16.25      0.00 
    9    5    5     -6.22      0.00 
   10    5    5     -9.01      0.00 
   11    5    5      4.58      0.00 
   12    5    5      1.84      0.00 
   13    5    5     -4.14      0.00 
   14    5    5      2.07      0.00 
   15    5    5     -0.67      0.00 
   16    5    5     -5.59      0.00 
   17    5    5      5.32      0.00 
   18    5    5      0.11      0.00 
   19    5    5     -2.01      0.00 
   20    5    5     -0.76      0.00 
   21    5    5     -3.12      0.00 
   22    5    5      0.39      0.00 
  -22    6    5     -0.72      0.00 
  -21    6    5      3.01      0.00 
  -20    6    5     -1.14      0.00 
  -19    6    5      0.76      0.00 
  -18    6    5      2.74      0.00 
  -17    6    5      1.40      0.00 
  -16    6    5      3.56      0.00 
  -15    6    5      2.42      0.00 
  -14    6    5     -0.49      0.00 
  -13    6    5      5.35      0.00 
  -12    6    5     -1.29      0.00 
  -11    6    5     -8.58      0.00 
  -10    6    5     11.25      0.00 
   -9    6    5      5.31      0.00 
   -8    6    5     15.59      0.00 
   -7    6    5      0.84      0.00 
   -6    6    5     -5.44      0.00 
   -5    6    5    -37.10      0.00 
   -3    6    5     41.12      0.00 
   -1    6    5    -15.78      0.00 
    1    6    5      5.22      0.00 
    2    6    5    -10.03      0.00 
    3    6    5     -1.44      0.00 
    4    6    5     22.84      0.00 
    5    6    5    -11.57      0.00 
    6    6    5     -6.96      0.00 
    7    6    5    -10.55      0.00 
    8    6    5    -11.28      0.00 
    9    6    5      4.39      0.00 
   10    6    5     -0.97      0.00 
   11    6    5     -7.00      0.00 
   12    6    5      5.48      0.00 
   13    6    5     -0.09      0.00 
   14    6    5     -4.38      0.00 
   15    6    5      7.47      0.00 
   16    6    5     -0.60      0.00 
   17    6    5      1.77      0.00 
   18    6    5      1.61      0.00 
   19    6    5     -1.78      0.00 
   20    6    5      0.09      0.00 
   21    6    5      1.28      0.00 
   22    6    5     -0.17      0.00 
  -22    7    5     -0.09      0.00 
  -21    7    5      0.04      0.00 
  -20    7    5      0.94      0.00 
  -19    7    5      0.41      0.00 
  -18    7    5     -2.81      0.00 
  -17    7    5     -3.98      0.00 
  -16    7    5     -0.79      0.00 
  -15    7    5      4.72      0.00 
  -14    7    5      0.25      0.00 
  -13    7    5     -4.36      0.00 
  -12    7    5     -0.66      0.00 
  -11    7    5     -1.33      0.00 
  -10    7    5      0.79      0.00 
   -9    7    5    -12.49      0.00 
   -8    7    5     -8.05      0.00 
   -7    7    5    -16.63      0.00 
   -6    7    5     -3.10      0.00 
   -4    7    5      2.57      0.00 
   -3    7    5     -7.89      0.00 
   -2    7    5      0.64      0.00 
   -1    7    5     -8.23      0.00 
    0    7    5      1.44      0.00 
    1    7    5     -3.51      0.00 
    2    7    5     -8.65      0.00 
    4    7    5     12.36      0.00 
    5    7    5     -4.35      0.00 
    6    7    5      1.80      0.00 
    7    7    5      1.13      0.00 
    8    7    5     -0.86      0.00 
    9    7    5      7.03      0.00 
   10    7    5      7.93      0.00 
   11    7    5     -2.20      0.00 
   12    7    5     -0.16      0.00 
   13    7    5      3.10      0.00 
   14    7    5     -0.28      0.00 
   15    7    5      2.83      0.00 
   16    7    5     -0.86      0.00 
   17    7    5     -2.63      0.00 
   18    7    5     -3.39      0.00 
   19    7    5      0.29      0.00 
   20    7    5     -1.24      0.00 
   21    7    5      2.41      0.00 
   22    7    5     -0.36      0.00 
  -22    8    5     -0.19      0.00 
  -21    8    5      0.66      0.00 
  -20    8    5     -1.92      0.00 
  -19    8    5      0.65      0.00 
  -18    8    5      2.00      0.00 
  -17    8    5      4.90      0.00 
  -16    8    5      3.36      0.00 
  -15    8    5      0.14      0.00 
  -14    8    5     -1.31      0.00 
  -13    8    5     -4.33      0.00 
  -12    8    5      3.16      0.00 
  -11    8    5      1.88      0.00 
  -10    8    5     -3.27      0.00 
   -9    8    5     -6.81      0.00 
   -8    8    5     -4.73      0.00 
   -7    8    5     23.97      0.00 
   -5    8    5     -1.62      0.00 
   -4    8    5      1.36      0.00 
   -3    8    5    -19.04      0.00 
   -2    8    5     -5.18      0.00 
   -1    8    5      1.09      0.00 
    0    8    5      6.87      0.00 
    1    8    5      7.51      0.00 
    2    8    5     -4.13      0.00 
    3    8    5     -1.13      0.00 
    4    8    5     19.80      0.00 
    5    8    5     -4.28      0.00 
    6    8    5     -6.88      0.00 
    7    8    5     -6.09      0.00 
    8    8    5     -6.02      0.00 
    9    8    5     -0.96      0.00 
   10    8    5      1.53      0.00 
   11    8    5     -2.41      0.00 
   12    8    5     -7.09      0.00 
   13    8    5      3.94      0.00 
   14    8    5      2.53      0.00 
   15    8    5      0.17      0.00 
   16    8    5     -3.32      0.00 
   17    8    5      0.20      0.00 
   18    8    5     -3.42      0.00 
   19    8    5      1.89      0.00 
   20    8    5      3.86      0.00 
   21    8    5     -1.73      0.00 
   22    8    5     -1.59      0.00 
  -21    9    5      2.26      0.00 
  -20    9    5     -1.17      0.00 
  -19    9    5     -1.50      0.00 
  -18    9    5      3.79      0.00 
  -17    9    5     -0.04      0.00 
  -16    9    5     -1.93      0.00 
  -15    9    5     -3.63      0.00 
  -14    9    5     -0.75      0.00 
  -13    9    5     -0.37      0.00 
  -12    9    5     -1.91      0.00 
  -11    9    5     -0.41      0.00 
  -10    9    5     -1.24      0.00 
   -9    9    5      3.38      0.00 
   -8    9    5     -2.52      0.00 
   -7    9    5      9.65      0.00 
   -6    9    5      4.29      0.00 
   -4    9    5      3.46      0.00 
   -3    9    5      2.27      0.00 
   -2    9    5      6.78      0.00 
   -1    9    5     -4.82      0.00 
    0    9    5     -3.42      0.00 
    1    9    5      9.02      0.00 
    2    9    5      2.26      0.00 
    3    9    5     -8.69      0.00 
    4    9    5      3.61      0.00 
    5    9    5    -14.68      0.00 
    6    9    5     -8.07      0.00 
    7    9    5     16.03      0.00 
    8    9    5      5.04      0.00 
    9    9    5     -0.55      0.00 
   10    9    5     -4.18      0.00 
   11    9    5      3.14      0.00 
   12    9    5      2.46      0.00 
   13    9    5      4.26      0.00 
   14    9    5      1.48      0.00 
   15    9    5      1.07      0.00 
   16    9    5     -2.94      0.00 
   17    9    5     -0.12      0.00 
   18    9    5      2.81      0.00 
   19    9    5     -2.66      0.00 
   20    9    5     -0.22      0.00 
   21    9    5      1.68      0.00 
  -21   10    5     -0.43      0.00 
  -20   10    5      2.25      0.00 
  -19   10    5      0.06      0.00 
  -18   10    5      3.07      0.00 
  -17   10    5     -1.07      0.00 
  -16   10    5     -0.45      0.00 
  -15   10    5      3.21      0.00 
  -14   10    5     -2.22      0.00 
  -13   10    5      1.71      0.00 
  -12   10    5     -1.19      0.00 
  -11   10    5     -7.18      0.00 
  -10   10    5      5.60      0.00 
   -9   10    5      7.68      0.00 
   -8   10    5     -2.64      0.00 
   -7   10    5     -9.09      0.00 
   -5   10    5    -13.49      0.00 
   -4   10    5      1.88      0.00 
   -3   10    5      1.85      0.00 
   -2   10    5      6.46      0.00 
   -1   10    5     -3.74      0.00 
    0   10    5     -0.83      0.00 
    1   10    5      2.35      0.00 
    2   10    5      1.18      0.00 
    3   10    5     -1.99      0.00 
    4   10    5     -2.97      0.00 
    5   10    5     -1.60      0.00 
    6   10    5     -0.58      0.00 
    7   10    5      2.13      0.00 
    8   10    5      0.72      0.00 
    9   10    5     -0.59      0.00 
   10   10    5     -7.35      0.00 
   11   10    5      5.14      0.00 
   12   10    5      4.40      0.00 
   13   10    5     -4.53      0.00 
   14   10    5     -8.37      0.00 
   15   10    5     -2.89      0.00 
   16   10    5      3.68      0.00 
   17   10    5     -0.90      0.00 
   18   10    5      2.59      0.00 
   19   10    5     -0.29      0.00 
   20   10    5      1.22      0.00 
   21   10    5      1.11      0.00 
  -20   11    5      1.73      0.00 
  -19   11    5      3.28      0.00 
  -18   11    5      1.75      0.00 
  -17   11    5     -0.96      0.00 
  -16   11    5     -8.44      0.00 
  -15   11    5     -3.42      0.00 
  -14   11    5      2.87      0.00 
  -13   11    5     -2.84      0.00 
  -12   11    5     -6.53      0.00 
  -11   11    5     -2.83      0.00 
  -10   11    5      6.41      0.00 
   -9   11    5     -2.15      0.00 
   -8   11    5      3.93      0.00 
   -5   11    5     -0.39      0.00 
   -4   11    5     17.57      0.00 
   -1   11    5     -0.13      0.00 
    0   11    5     -0.95      0.00 
    1   11    5      2.89      0.00 
    3   11    5     -3.99      0.00 
    4   11    5      4.02      0.00 
    5   11    5     -4.42      0.00 
    7   11    5      4.81      0.00 
    8   11    5     -2.71      0.00 
    9   11    5      4.03      0.00 
   10   11    5      8.08      0.00 
   11   11    5      6.24      0.00 
   12   11    5     -8.82      0.00 
   13   11    5     -2.89      0.00 
   14   11    5     -0.50      0.00 
   15   11    5     -3.67      0.00 
   16   11    5      8.97      0.00 
   17   11    5     -2.34      0.00 
   18   11    5     -1.21      0.00 
   19   11    5      1.87      0.00 
   20   11    5     -1.02      0.00 
  -20   12    5     -4.50      0.00 
  -19   12    5     -3.59      0.00 
  -18   12    5     -2.97      0.00 
  -17   12    5      2.21      0.00 
  -16   12    5      4.63      0.00 
  -15   12    5     -1.34      0.00 
  -14   12    5      5.40      0.00 
  -13   12    5      1.27      0.00 
  -12   12    5     -1.73      0.00 
  -11   12    5      1.98      0.00 
  -10   12    5      3.54      0.00 
   -9   12    5      1.35      0.00 
   -8   12    5      1.40      0.00 
   -7   12    5     -0.99      0.00 
   -6   12    5     17.55      0.00 
   -5   12    5     -9.04      0.00 
   -3   12    5     -4.35      0.00 
   -1   12    5     -2.61      0.00 
    0   12    5     -1.46      0.00 
    1   12    5      0.30      0.00 
    2   12    5     -8.20      0.00 
    3   12    5     -8.32      0.00 
    4   12    5     12.68      0.00 
    5   12    5      7.38      0.00 
    6   12    5     -7.99      0.00 
    7   12    5     -0.18      0.00 
    8   12    5     -1.63      0.00 
    9   12    5      0.06      0.00 
   10   12    5     -6.13      0.00 
   11   12    5     -2.48      0.00 
   12   12    5     -0.54      0.00 
   13   12    5     -5.94      0.00 
   14   12    5     12.79      0.00 
   15   12    5     -3.23      0.00 
   16   12    5     -0.03      0.00 
   17   12    5      2.73      0.00 
   18   12    5     -4.20      0.00 
   19   12    5      0.38      0.00 
   20   12    5      3.43      0.00 
  -19   13    5     -2.04      0.00 
  -18   13    5      0.62      0.00 
  -17   13    5     -1.00      0.00 
  -16   13    5      2.81      0.00 
  -15   13    5     -0.62      0.00 
  -14   13    5     -6.03      0.00 
  -13   13    5     -0.33      0.00 
  -12   13    5     -0.85      0.00 
  -11   13    5     -4.57      0.00 
  -10   13    5      4.71      0.00 
   -9   13    5    -12.69      0.00 
   -8   13    5      0.84      0.00 
   -7   13    5      1.78      0.00 
   -6   13    5     -6.10      0.00 
   -5   13    5      1.40      0.00 
   -3   13    5     -0.09      0.00 
   -1   13    5     -4.24      0.00 
    0   13    5     -0.99      0.00 
    1   13    5     -0.89      0.00 
    2   13    5     -1.12      0.00 
    3   13    5      6.18      0.00 
    4   13    5      5.35      0.00 
    5   13    5     -0.85      0.00 
    6   13    5     -7.36      0.00 
    7   13    5     -4.66      0.00 
    8   13    5      3.19      0.00 
    9   13    5      2.61      0.00 
   10   13    5      3.09      0.00 
   11   13    5     -2.35      0.00 
   12   13    5      6.90      0.00 
   13   13    5     -1.45      0.00 
   14   13    5     -0.32      0.00 
   15   13    5      0.42      0.00 
   16   13    5      0.51      0.00 
   17   13    5     -5.17      0.00 
   18   13    5      0.73      0.00 
   19   13    5      2.25      0.00 
  -19   14    5     -0.34      0.00 
  -18   14    5      4.45      0.00 
  -17   14    5      0.66      0.00 
  -16   14    5     -2.51      0.00 
  -15   14    5      5.69      0.00 
  -14   14    5     -0.52      0.00 
  -13   14    5     -5.82      0.00 
  -12   14    5     -2.46      0.00 
  -11   14    5     -6.23      0.00 
  -10   14    5     14.19      0.00 
   -9   14    5      1.57      0.00 
   -8   14    5     -2.33      0.00 
   -7   14    5      9.03      0.00 
   -5   14    5      2.19      0.00 
   -3   14    5    -14.75      0.00 
   -2   14    5     -4.24      0.00 
   -1   14    5     -3.45      0.00 
    0   14    5      0.91      0.00 
    1   14    5     12.47      0.00 
    2   14    5      2.82      0.00 
    4   14    5     -4.60      0.00 
    5   14    5     -4.90      0.00 
    6   14    5     -1.95      0.00 
    7   14    5     -0.85      0.00 
    8   14    5      6.68      0.00 
    9   14    5      1.12      0.00 
   10   14    5     -4.88      0.00 
   11   14    5     -6.43      0.00 
   12   14    5      1.33      0.00 
   13   14    5     -3.65      0.00 
   14   14    5      4.86      0.00 
   15   14    5     -2.37      0.00 
   16   14    5      5.28      0.00 
   17   14    5      5.95      0.00 
   18   14    5     -2.63      0.00 
  -18   15    5      5.55      0.00 
  -17   15    5      1.67      0.00 
  -16   15    5     -9.95      0.00 
  -15   15    5     -4.16      0.00 
  -14   15    5      4.87      0.00 
  -13   15    5     -5.87      0.00 
  -12   15    5      4.94      0.00 
  -11   15    5      2.68      0.00 
  -10   15    5      7.82      0.00 
   -9   15    5      7.47      0.00 
   -8   15    5    -13.09      0.00 
   -7   15    5     -5.92      0.00 
   -6   15    5     -0.51      0.00 
   -5   15    5     -8.49      0.00 
   -4   15    5      8.19      0.00 
   -3   15    5      1.92      0.00 
   -1   15    5     14.44      0.00 
    0   15    5      3.91      0.00 
    1   15    5     -3.92      0.00 
    2   15    5     -7.41      0.00 
    3   15    5     -5.31      0.00 
    4   15    5     -4.46      0.00 
    5   15    5     -3.52      0.00 
    6   15    5      0.74      0.00 
    7   15    5     -1.30      0.00 
    8   15    5      4.60      0.00 
    9   15    5      5.68      0.00 
   10   15    5     -1.96      0.00 
   11   15    5      4.65      0.00 
   12   15    5     11.47      0.00 
   13   15    5     -6.93      0.00 
   15   15    5     -3.42      0.00 
   16   15    5     -6.53      0.00 
   17   15    5      2.83      0.00 
   18   15    5     -3.38      0.00 
  -17   16    5      1.58      0.00 
  -16   16    5     -3.96      0.00 
  -15   16    5     -2.32      0.00 
  -14   16    5      4.49      0.00 
  -13   16    5      7.04      0.00 
  -12   16    5      0.21      0.00 
  -11   16    5     -8.86      0.00 
  -10   16    5     -2.77      0.00 
   -9   16    5      4.55      0.00 
   -8   16    5     -5.89      0.00 
   -7   16    5      3.34      0.00 
   -6   16    5     10.52      0.00 
   -5   16    5     -0.91      0.00 
   -4   16    5      1.59      0.00 
   -3   16    5     -0.92      0.00 
   -2   16    5    -11.20      0.00 
   -1   16    5     -1.60      0.00 
    0   16    5     -3.39      0.00 
    1   16    5     -3.42      0.00 
    2   16    5      4.97      0.00 
    3   16    5      3.82      0.00 
    4   16    5     -0.40      0.00 
    5   16    5      2.67      0.00 
    6   16    5     -1.31      0.00 
    7   16    5      3.58      0.00 
    8   16    5     -0.97      0.00 
    9   16    5      6.25      0.00 
   10   16    5      2.96      0.00 
   11   16    5     -8.87      0.00 
   12   16    5      1.01      0.00 
   13   16    5    -11.61      0.00 
   14   16    5     -7.51      0.00 
   15   16    5      7.82      0.00 
   16   16    5      3.98      0.00 
   17   16    5      4.92      0.00 
  -16   17    5     -4.73      0.00 
  -15   17    5      3.79      0.00 
  -14   17    5      8.67      0.00 
  -13   17    5     -6.35      0.00 
  -12   17    5      1.75      0.00 
  -11   17    5     -3.67      0.00 
  -10   17    5     -5.60      0.00 
   -9   17    5      6.81      0.00 
   -8   17    5     -3.32      0.00 
   -7   17    5     -0.08      0.00 
   -6   17    5      0.17      0.00 
   -5   17    5     -4.82      0.00 
   -4   17    5     -4.61      0.00 
   -3   17    5      7.50      0.00 
   -2   17    5      8.15      0.00 
   -1   17    5      2.67      0.00 
    0   17    5     -0.31      0.00 
    1   17    5      3.75      0.00 
    2   17    5     -2.36      0.00 
    3   17    5     -4.58      0.00 
    4   17    5     -7.10      0.00 
    5   17    5      1.74      0.00 
    6   17    5     -2.42      0.00 
    7   17    5      4.03      0.00 
    8   17    5      2.34      0.00 
    9   17    5     -5.32      0.00 
   10   17    5     -3.11      0.00 
   11   17    5     -3.66      0.00 
   12   17    5      4.69      0.00 
   13   17    5      5.87      0.00 
   14   17    5      2.88      0.00 
   15   17    5      7.16      0.00 
   16   17    5     -1.25      0.00 
  -15   18    5    -11.30      0.00 
  -14   18    5     13.28      0.00 
  -13   18    5     -1.12      0.00 
  -12   18    5      5.10      0.00 
  -11   18    5     15.56      0.00 
  -10   18    5    -21.62      0.00 
   -9   18    5     -6.22      0.00 
   -8   18    5      1.93      0.00 
   -7   18    5     13.64      0.00 
   -6   18    5     18.72      0.00 
   -5   18    5     -4.46      0.00 
   -4   18    5     -1.98      0.00 
   -3   18    5      5.34      0.00 
   -2   18    5     -7.04      0.00 
    0   18    5    -13.40      0.00 
    1   18    5    -14.04      0.00 
    2   18    5     -1.56      0.00 
    3   18    5     17.80      0.00 
    4   18    5      8.45      0.00 
    5   18    5      3.08      0.00 
    6   18    5      5.63      0.00 
    7   18    5      0.69      0.00 
    8   18    5     -5.41      0.00 
    9   18    5     -3.55      0.00 
   10   18    5      5.95      0.00 
   11   18    5      3.70      0.00 
   12   18    5     -7.18      0.00 
   13   18    5      2.48      0.00 
   14   18    5      4.01      0.00 
   15   18    5     -1.24      0.00 
  -14   19    5      7.49      0.00 
  -13   19    5      5.92      0.00 
  -12   19    5    -13.39      0.00 
  -11   19    5      0.08      0.00 
  -10   19    5     -6.88      0.00 
   -9   19    5     -1.77      0.00 
   -8   19    5     10.52      0.00 
   -7   19    5     -4.28      0.00 
   -6   19    5      1.19      0.00 
   -5   19    5     -2.15      0.00 
   -4   19    5    -14.74      0.00 
   -3   19    5      1.56      0.00 
   -2   19    5      0.10      0.00 
   -1   19    5      4.12      0.00 
    0   19    5     -2.06      0.00 
    1   19    5      4.94      0.00 
    2   19    5     18.91      0.00 
    3   19    5      4.75      0.00 
    4   19    5    -10.81      0.00 
    5   19    5    -10.86      0.00 
    6   19    5     -3.77      0.00 
    7   19    5     -4.51      0.00 
    8   19    5     -0.32      0.00 
    9   19    5      0.61      0.00 
   10   19    5     -1.56      0.00 
   11   19    5      3.63      0.00 
   12   19    5      2.21      0.00 
   13   19    5      2.07      0.00 
   14   19    5     -2.36      0.00 
  -12   20    5     -4.31      0.00 
  -11   20    5      4.74      0.00 
  -10   20    5      6.56      0.00 
   -9   20    5     -0.50      0.00 
   -8   20    5      4.23      0.00 
   -7   20    5      5.96      0.00 
   -6   20    5     -3.86      0.00 
   -5   20    5      0.96      0.00 
   -4   20    5     -3.93      0.00 
   -3   20    5      3.32      0.00 
   -2   20    5      5.52      0.00 
   -1   20    5     -0.76      0.00 
    0   20    5     -1.58      0.00 
    1   20    5     -9.23      0.00 
    2   20    5     -8.33      0.00 
    3   20    5      1.53      0.00 
    4   20    5     -2.84      0.00 
    5   20    5      2.47      0.00 
    6   20    5     12.23      0.00 
    7   20    5     -0.68      0.00 
    8   20    5      4.39      0.00 
    9   20    5      8.82      0.00 
   10   20    5     -3.45      0.00 
   11   20    5      0.72      0.00 
   12   20    5     -5.56      0.00 
  -11   21    5      2.22      0.00 
  -10   21    5     -0.62      0.00 
   -9   21    5      0.72      0.00 
   -8   21    5     -0.82      0.00 
   -7   21    5     -0.20      0.00 
   -6   21    5     -7.38      0.00 
   -5   21    5     -8.15      0.00 
   -4   21    5      3.78      0.00 
   -3   21    5     -1.30      0.00 
   -2   21    5     -2.57      0.00 
   -1   21    5     10.78      0.00 
    0   21    5     -6.43      0.00 
    1   21    5      8.54      0.00 
    2   21    5      7.76      0.00 
    3   21    5     -5.16      0.00 
    4   21    5      8.50      0.00 
    5   21    5      1.60      0.00 
    6   21    5     -8.67      0.00 
    7   21    5     -9.97      0.00 
    8   21    5      2.43      0.00 
    9   21    5      8.08      0.00 
   10   21    5     -6.28      0.00 
   -9   22    5      4.64      0.00 
   -8   22    5     10.43      0.00 
   -7   22    5     -7.95      0.00 
   -6   22    5    -12.52      0.00 
   -5   22    5     10.20      0.00 
   -4   22    5      8.05      0.00 
   -3   22    5      3.81      0.00 
   -2   22    5     -2.40      0.00 
   -1   22    5      6.58      0.00 
    0   22    5     -8.87      0.00 
    1   22    5     -7.23      0.00 
    2   22    5      3.61      0.00 
    3   22    5    -14.12      0.00 
    4   22    5     -9.16      0.00 
    5   22    5      4.24      0.00 
    6   22    5      5.02      0.00 
    7   22    5      4.28      0.00 
    8   22    5      1.55      0.00 
   -6   23    5      1.80      0.00 
   -5   23    5     -1.59      0.00 
   -4   23    5     -1.40      0.00 
   -3   23    5     -3.26      0.00 
   -2   23    5    -11.99      0.00 
   -1   23    5      0.93      0.00 
    0   23    5      0.99      0.00 
    1   23    5      2.25      0.00 
    2   23    5      6.76      0.00 
    3   23    5      4.99      0.00 
    4   23    5      1.97      0.00 
    5   23    5      6.09      0.00 
  -22    0    6      0.98      0.00 
  -20    0    6     -0.11      0.00 
  -18    0    6      2.52      0.00 
  -16    0    6     -1.59      0.00 
  -14    0    6    -10.60      0.00 
  -12    0    6     -2.59      0.00 
  -10    0    6      5.64      0.00 
   -8    0    6     12.97      0.00 
   -4    0    6      9.93      0.00 
   -2    0    6     64.94      0.00 
    2    0    6     38.94      0.00 
    4    0    6    -12.59      0.00 
    6    0    6    -15.41      0.00 
    8    0    6     -1.30      0.00 
   10    0    6     20.45      0.00 
   12    0    6    -13.68      0.00 
   14    0    6      3.95      0.00 
   16    0    6      1.89      0.00 
   18    0    6      0.54      0.00 
   20    0    6      2.87      0.00 
   22    0    6     -2.90      0.00 
  -23    1    6      1.01      0.00 
  -22    1    6      1.78      0.00 
  -21    1    6      1.30      0.00 
  -20    1    6     -0.35      0.00 
  -19    1    6      0.09      0.00 
  -18    1    6     -3.28      0.00 
  -17    1    6      0.31      0.00 
  -16    1    6      0.77      0.00 
  -15    1    6      7.61      0.00 
  -14    1    6     -0.12      0.00 
  -13    1    6      1.61      0.00 
  -12    1    6      1.93      0.00 
  -11    1    6      5.71      0.00 
  -10    1    6      7.56      0.00 
   -9    1    6      6.05      0.00 
   -8    1    6      5.05      0.00 
   -7    1    6     -3.70      0.00 
   -6    1    6    -31.15      0.00 
   -4    1    6     14.25      0.00 
   -3    1    6    -39.56      0.00 
   -2    1    6     19.26      0.00 
   -1    1    6      4.13      0.00 
    0    1    6     -9.19      0.00 
    1    1    6   -103.33      0.00 
    2    1    6    -32.85      0.00 
    3    1    6     33.39      0.00 
    4    1    6     -1.18      0.00 
    5    1    6      1.91      0.00 
    6    1    6     -0.32      0.00 
    7    1    6     -6.38      0.00 
    8    1    6     12.64      0.00 
    9    1    6     -2.12      0.00 
   10    1    6     -3.56      0.00 
   11    1    6     -0.43      0.00 
   12    1    6     -3.53      0.00 
   13    1    6      2.16      0.00 
   14    1    6      4.10      0.00 
   15    1    6     -0.92      0.00 
   16    1    6      1.03      0.00 
   17    1    6      0.83      0.00 
   18    1    6      0.01      0.00 
   19    1    6     -1.07      0.00 
   20    1    6     -3.53      0.00 
   21    1    6      1.42      0.00 
   22    1    6      2.21      0.00 
   23    1    6     -0.50      0.00 
  -23    2    6      2.38      0.00 
  -22    2    6     -2.03      0.00 
  -21    2    6      1.51      0.00 
  -20    2    6     -4.14      0.00 
  -19    2    6      1.04      0.00 
  -18    2    6      0.96      0.00 
  -17    2    6      2.39      0.00 
  -16    2    6     -0.27      0.00 
  -15    2    6     -1.67      0.00 
  -14    2    6     -4.09      0.00 
  -13    2    6     -4.38      0.00 
  -12    2    6      0.66      0.00 
  -11    2    6     -5.45      0.00 
  -10    2    6    -17.39      0.00 
   -9    2    6      6.22      0.00 
   -8    2    6      1.11      0.00 
   -7    2    6     -0.74      0.00 
   -6    2    6      6.45      0.00 
   -5    2    6    -23.06      0.00 
   -4    2    6     33.06      0.00 
   -3    2    6      7.49      0.00 
   -2    2    6     11.94      0.00 
   -1    2    6    -14.05      0.00 
    0    2    6      7.64      0.00 
    1    2    6     20.82      0.00 
    2    2    6     35.91      0.00 
    3    2    6     30.91      0.00 
    7    2    6      3.48      0.00 
    8    2    6      9.72      0.00 
    9    2    6     -1.20      0.00 
   10    2    6     -9.09      0.00 
   11    2    6     -3.39      0.00 
   12    2    6      8.62      0.00 
   13    2    6      2.98      0.00 
   14    2    6      0.62      0.00 
   15    2    6     -0.42      0.00 
   16    2    6     -1.54      0.00 
   17    2    6     -0.17      0.00 
   18    2    6      0.28      0.00 
   19    2    6      0.99      0.00 
   20    2    6     -1.15      0.00 
   21    2    6      0.02      0.00 
   22    2    6     -0.93      0.00 
   23    2    6     -0.17      0.00 
  -23    3    6      3.27      0.00 
  -22    3    6     -2.99      0.00 
  -21    3    6      2.32      0.00 
  -20    3    6      0.82      0.00 
  -19    3    6     -3.04      0.00 
  -18    3    6      0.49      0.00 
  -17    3    6      0.19      0.00 
  -16    3    6     -4.69      0.00 
  -15    3    6      6.53      0.00 
  -14    3    6      3.34      0.00 
  -13    3    6      5.08      0.00 
  -12    3    6      0.99      0.00 
  -11    3    6     -6.37      0.00 
  -10    3    6      0.37      0.00 
   -9    3    6     14.00      0.00 
   -8    3    6     14.46      0.00 
   -7    3    6      3.78      0.00 
   -4    3    6     10.25      0.00 
   -3    3    6    -35.11      0.00 
   -2    3    6     16.63      0.00 
   -1    3    6     -0.64      0.00 
    0    3    6    -38.25      0.00 
    1    3    6    -16.33      0.00 
    2    3    6      9.04      0.00 
    3    3    6    -13.58      0.00 
    4    3    6    -37.32      0.00 
    6    3    6     20.12      0.00 
    7    3    6     -2.42      0.00 
    8    3    6     -3.03      0.00 
    9    3    6    -15.72      0.00 
   10    3    6     -2.93      0.00 
   11    3    6      7.83      0.00 
   12    3    6      4.70      0.00 
   13    3    6      0.15      0.00 
   14    3    6     -1.01      0.00 
   15    3    6      0.62      0.00 
   16    3    6      2.03      0.00 
   17    3    6      0.50      0.00 
   18    3    6      1.08      0.00 
   19    3    6      0.33      0.00 
   20    3    6     -2.64      0.00 
   21    3    6      2.25      0.00 
   22    3    6     -1.91      0.00 
   23    3    6      0.29      0.00 
  -23    4    6     -0.06      0.00 
  -22    4    6      1.29      0.00 
  -21    4    6     -0.80      0.00 
  -20    4    6     -0.98      0.00 
  -19    4    6      0.91      0.00 
  -18    4    6     -2.02      0.00 
  -17    4    6      5.51      0.00 
  -16    4    6     -0.75      0.00 
  -15    4    6      0.38      0.00 
  -14    4    6      1.51      0.00 
  -13    4    6     -2.92      0.00 
  -12    4    6     -4.59      0.00 
  -11    4    6     -3.68      0.00 
  -10    4    6      3.24      0.00 
   -9    4    6     -5.12      0.00 
   -8    4    6     -5.60      0.00 
   -7    4    6    -10.62      0.00 
   -3    4    6     14.10      0.00 
   -2    4    6     -4.09      0.00 
   -1    4    6    -25.03      0.00 
    0    4    6     -0.12      0.00 
    1    4    6     20.73      0.00 
    2    4    6      3.70      0.00 
    3    4    6     18.37      0.00 
    4    4    6     21.63      0.00 
    5    4    6      7.88      0.00 
    6    4    6     15.30      0.00 
    7    4    6     -5.00      0.00 
    8    4    6     -4.30      0.00 
    9    4    6      4.27      0.00 
   10    4    6      9.36      0.00 
   13    4    6     -2.52      0.00 
   14    4    6      2.47      0.00 
   15    4    6     -1.59      0.00 
   16    4    6     -1.52      0.00 
   17    4    6      1.97      0.00 
   18    4    6     -4.69      0.00 
   19    4    6     -0.53      0.00 
   20    4    6     -1.69      0.00 
   21    4    6     -0.70      0.00 
   22    4    6      0.69      0.00 
   23    4    6      1.17      0.00 
  -23    5    6     -0.83      0.00 
  -22    5    6     -0.47      0.00 
  -21    5    6     -0.30      0.00 
  -20    5    6      1.37      0.00 
  -19    5    6      2.36      0.00 
  -18    5    6     -3.74      0.00 
  -17    5    6      1.06      0.00 
  -16    5    6     -0.06      0.00 
  -15    5    6     -4.11      0.00 
  -14    5    6      1.12      0.00 
  -13    5    6     -3.98      0.00 
  -12    5    6      6.30      0.00 
  -11    5    6      9.59      0.00 
  -10    5    6     -8.53      0.00 
   -9    5    6     -3.56      0.00 
   -8    5    6      0.43      0.00 
   -7    5    6     -7.96      0.00 
   -5    5    6      5.25      0.00 
   -4    5    6      7.76      0.00 
   -3    5    6    -22.95      0.00 
   -2    5    6    -14.16      0.00 
   -1    5    6     29.49      0.00 
    0    5    6    -10.86      0.00 
    1    5    6    -18.08      0.00 
    2    5    6     11.86      0.00 
    4    5    6    -12.41      0.00 
    5    5    6    -17.85      0.00 
    6    5    6     -5.86      0.00 
    7    5    6    -14.33      0.00 
    8    5    6      4.85      0.00 
    9    5    6      0.68      0.00 
   10    5    6     -5.71      0.00 
   11    5    6      1.91      0.00 
   12    5    6      1.45      0.00 
   13    5    6     -3.45      0.00 
   14    5    6      4.29      0.00 
   15    5    6      3.94      0.00 
   16    5    6     -4.05      0.00 
   17    5    6      0.67      0.00 
   18    5    6      0.21      0.00 
   19    5    6      1.28      0.00 
   20    5    6      2.35      0.00 
   21    5    6      3.23      0.00 
   22    5    6     -0.45      0.00 
  -22    6    6     -1.09      0.00 
  -21    6    6     -2.88      0.00 
  -20    6    6      0.08      0.00 
  -19    6    6      1.29      0.00 
  -18    6    6     -0.18      0.00 
  -17    6    6      0.44      0.00 
  -16    6    6     -0.47      0.00 
  -15    6    6     -5.40      0.00 
  -14    6    6     -5.95      0.00 
  -13    6    6      1.00      0.00 
  -12    6    6     -1.37      0.00 
  -11    6    6      7.69      0.00 
  -10    6    6      1.76      0.00 
   -9    6    6    -11.75      0.00 
   -8    6    6      7.23      0.00 
   -7    6    6    -15.08      0.00 
   -5    6    6    -15.88      0.00 
   -4    6    6     -0.70      0.00 
   -3    6    6      7.66      0.00 
   -2    6    6    -15.26      0.00 
    1    6    6    -17.07      0.00 
    2    6    6     13.01      0.00 
    3    6    6      8.16      0.00 
    4    6    6      3.19      0.00 
    5    6    6     -3.67      0.00 
    6    6    6     11.64      0.00 
    7    6    6      5.26      0.00 
    8    6    6     14.25      0.00 
    9    6    6      9.82      0.00 
   10    6    6     -3.99      0.00 
   11    6    6     -4.14      0.00 
   12    6    6      3.66      0.00 
   13    6    6      4.97      0.00 
   14    6    6     -6.80      0.00 
   15    6    6      0.68      0.00 
   16    6    6     -0.54      0.00 
   17    6    6     -3.19      0.00 
   18    6    6     -1.72      0.00 
   19    6    6      0.82      0.00 
   20    6    6     -1.82      0.00 
   21    6    6      1.84      0.00 
   22    6    6     -2.03      0.00 
  -22    7    6      0.30      0.00 
  -21    7    6      0.46      0.00 
  -20    7    6      0.61      0.00 
  -19    7    6      3.25      0.00 
  -18    7    6     -0.62      0.00 
  -17    7    6     -3.17      0.00 
  -16    7    6     -4.87      0.00 
  -15    7    6      0.52      0.00 
  -14    7    6      2.34      0.00 
  -13    7    6      5.24      0.00 
  -12    7    6      7.47      0.00 
  -11    7    6     -4.13      0.00 
  -10    7    6     -7.20      0.00 
   -9    7    6     -7.50      0.00 
   -8    7    6     10.69      0.00 
   -7    7    6      4.53      0.00 
   -6    7    6     15.12      0.00 
   -5    7    6     18.91      0.00 
   -3    7    6     -4.78      0.00 
   -2    7    6     -2.15      0.00 
   -1    7    6     -4.59      0.00 
    0    7    6     15.31      0.00 
    2    7    6      0.38      0.00 
    3    7    6     -9.00      0.00 
    4    7    6    -11.74      0.00 
    5    7    6     -2.80      0.00 
    6    7    6     14.83      0.00 
    7    7    6      0.64      0.00 
    8    7    6    -14.87      0.00 
    9    7    6    -13.98      0.00 
   10    7    6      1.04      0.00 
   11    7    6      1.38      0.00 
   12    7    6     -2.77      0.00 
   13    7    6      6.29      0.00 
   14    7    6     -3.78      0.00 
   15    7    6     -2.03      0.00 
   16    7    6      1.62      0.00 
   17    7    6      2.90      0.00 
   18    7    6     -1.56      0.00 
   19    7    6      1.02      0.00 
   20    7    6     -1.61      0.00 
   21    7    6      2.30      0.00 
   22    7    6      1.62      0.00 
  -22    8    6      2.05      0.00 
  -21    8    6      1.23      0.00 
  -20    8    6     -3.10      0.00 
  -19    8    6     -0.06      0.00 
  -18    8    6     -1.75      0.00 
  -17    8    6     -3.92      0.00 
  -16    8    6     -1.75      0.00 
  -15    8    6      0.68      0.00 
  -14    8    6      4.87      0.00 
  -13    8    6      1.57      0.00 
  -12    8    6     -4.86      0.00 
  -11    8    6     -0.33      0.00 
  -10    8    6      5.91      0.00 
   -9    8    6      5.42      0.00 
   -8    8    6      8.00      0.00 
   -5    8    6     -8.19      0.00 
   -3    8    6     -2.15      0.00 
   -2    8    6    -10.55      0.00 
   -1    8    6     -2.62      0.00 
    0    8    6     13.47      0.00 
    1    8    6     -2.27      0.00 
    2    8    6     -2.83      0.00 
    3    8    6     -2.52      0.00 
    4    8    6     -1.53      0.00 
    5    8    6      3.60      0.00 
    6    8    6     11.28      0.00 
    7    8    6     -2.70      0.00 
    8    8    6      4.75      0.00 
    9    8    6      2.05      0.00 
   10    8    6     -0.31      0.00 
   11    8    6     10.52      0.00 
   12    8    6     -2.17      0.00 
   13    8    6     -0.98      0.00 
   14    8    6     -0.33      0.00 
   15    8    6      3.25      0.00 
   16    8    6     -1.12      0.00 
   17    8    6      2.04      0.00 
   18    8    6     -1.80      0.00 
   19    8    6     -0.63      0.00 
   20    8    6      0.46      0.00 
   21    8    6      0.10      0.00 
   22    8    6     -0.36      0.00 
  -21    9    6     -1.36      0.00 
  -20    9    6     -1.46      0.00 
  -19    9    6     -1.58      0.00 
  -18    9    6     -1.62      0.00 
  -17    9    6     -2.41      0.00 
  -16    9    6      7.40      0.00 
  -15    9    6      4.51      0.00 
  -14    9    6     -1.25      0.00 
  -13    9    6     -2.37      0.00 
  -12    9    6     -9.74      0.00 
  -11    9    6      4.64      0.00 
  -10    9    6      7.59      0.00 
   -9    9    6    -17.02      0.00 
   -8    9    6     -8.09      0.00 
   -7    9    6    -12.19      0.00 
   -6    9    6      0.88      0.00 
   -5    9    6     23.83      0.00 
   -3    9    6      4.58      0.00 
   -2    9    6      5.10      0.00 
   -1    9    6     -4.35      0.00 
    0    9    6      4.85      0.00 
    1    9    6     -7.99      0.00 
    3    9    6      3.37      0.00 
    4    9    6     -5.33      0.00 
    5    9    6     -0.11      0.00 
    7    9    6     -2.02      0.00 
    8    9    6     -3.41      0.00 
    9    9    6     -0.13      0.00 
   10    9    6     -7.29      0.00 
   11    9    6     -0.81      0.00 
   12    9    6     -5.06      0.00 
   13    9    6      0.56      0.00 
   14    9    6     -5.23      0.00 
   15    9    6      2.96      0.00 
   16    9    6     -3.32      0.00 
   17    9    6     -1.07      0.00 
   18    9    6      4.32      0.00 
   19    9    6     -0.34      0.00 
   20    9    6      1.60      0.00 
   21    9    6      0.08      0.00 
  -21   10    6      0.38      0.00 
  -20   10    6     -1.55      0.00 
  -19   10    6     -2.89      0.00 
  -18   10    6      2.30      0.00 
  -17   10    6     -0.14      0.00 
  -16   10    6      1.18      0.00 
  -15   10    6      0.89      0.00 
  -14   10    6     -5.95      0.00 
  -13   10    6     -2.72      0.00 
  -12   10    6      3.89      0.00 
  -11   10    6     -3.94      0.00 
  -10   10    6      1.95      0.00 
   -9   10    6      6.97      0.00 
   -5   10    6     -2.31      0.00 
   -3   10    6    -14.23      0.00 
   -2   10    6     -0.27      0.00 
   -1   10    6     -8.08      0.00 
    0   10    6     -3.99      0.00 
    1   10    6     -7.11      0.00 
    2   10    6      2.89      0.00 
    3   10    6     12.65      0.00 
    4   10    6      6.61      0.00 
    5   10    6     -7.26      0.00 
    6   10    6     -7.01      0.00 
    7   10    6     -0.05      0.00 
    8   10    6     -0.61      0.00 
    9   10    6      5.27      0.00 
   11   10    6      3.17      0.00 
   12   10    6      0.88      0.00 
   13   10    6     10.90      0.00 
   14   10    6     -2.42      0.00 
   15   10    6     -1.41      0.00 
   16   10    6      0.94      0.00 
   17   10    6     -2.61      0.00 
   18   10    6      4.32      0.00 
   19   10    6      2.94      0.00 
   20   10    6     -3.71      0.00 
   21   10    6     -2.11      0.00 
  -20   11    6      0.54      0.00 
  -19   11    6      0.09      0.00 
  -18   11    6      0.53      0.00 
  -17   11    6      2.46      0.00 
  -16   11    6     -1.60      0.00 
  -15   11    6      3.20      0.00 
  -14   11    6      5.58      0.00 
  -13   11    6      0.69      0.00 
  -12   11    6      5.33      0.00 
  -11   11    6     -2.63      0.00 
  -10   11    6     -2.65      0.00 
   -9   11    6      5.92      0.00 
   -6   11    6    -33.44      0.00 
   -4   11    6      6.28      0.00 
   -3   11    6     -2.25      0.00 
   -2   11    6      7.42      0.00 
   -1   11    6      6.06      0.00 
    0   11    6      7.62      0.00 
    1   11    6      0.19      0.00 
    2   11    6      4.86      0.00 
    3   11    6      5.12      0.00 
    4   11    6     -2.78      0.00 
    5   11    6    -11.16      0.00 
    6   11    6      1.51      0.00 
    7   11    6      6.28      0.00 
    8   11    6     -2.20      0.00 
    9   11    6      0.16      0.00 
   10   11    6      0.26      0.00 
   11   11    6      0.46      0.00 
   12   11    6     -6.79      0.00 
   13   11    6      4.16      0.00 
   14   11    6     -6.20      0.00 
   15   11    6     -5.30      0.00 
   16   11    6     -2.03      0.00 
   17   11    6     -1.26      0.00 
   18   11    6      5.08      0.00 
   19   11    6      2.98      0.00 
   20   11    6     -1.56      0.00 
  -20   12    6      0.67      0.00 
  -19   12    6      2.08      0.00 
  -18   12    6     -0.09      0.00 
  -17   12    6      4.34      0.00 
  -16   12    6      6.08      0.00 
  -15   12    6     -7.31      0.00 
  -14   12    6     -9.82      0.00 
  -13   12    6     -5.88      0.00 
  -12   12    6     -4.45      0.00 
  -11   12    6      7.42      0.00 
  -10   12    6      1.08      0.00 
   -9   12    6     -4.87      0.00 
   -4   12    6      4.40      0.00 
   -3   12    6      2.31      0.00 
   -2   12    6      0.35      0.00 
   -1   12    6     -4.38      0.00 
    0   12    6      3.70      0.00 
    1   12    6     -6.82      0.00 
    2   12    6      0.28      0.00 
    4   12    6     -2.66      0.00 
    5   12    6      3.39      0.00 
    6   12    6     -1.07      0.00 
    7   12    6      4.78      0.00 
    8   12    6     -0.81      0.00 
    9   12    6     -3.62      0.00 
   10   12    6      0.44      0.00 
   11   12    6      6.00      0.00 
   12   12    6     -0.12      0.00 
   13   12    6      2.76      0.00 
   14   12    6      1.22      0.00 
   15   12    6      4.25      0.00 
   16   12    6      4.94      0.00 
   17   12    6      0.42      0.00 
   18   12    6     -2.79      0.00 
   19   12    6     -1.35      0.00 
   20   12    6      1.26      0.00 
  -19   13    6      2.17      0.00 
  -18   13    6      1.55      0.00 
  -17   13    6    -10.11      0.00 
  -16   13    6     -4.94      0.00 
  -15   13    6      4.04      0.00 
  -14   13    6     -0.78      0.00 
  -13   13    6      7.12      0.00 
  -12   13    6     13.90      0.00 
  -11   13    6     10.20      0.00 
  -10   13    6      5.57      0.00 
   -9   13    6    -13.94      0.00 
   -8   13    6     -1.39      0.00 
   -7   13    6     -9.63      0.00 
   -5   13    6     13.00      0.00 
    0   13    6      5.89      0.00 
    1   13    6     -3.91      0.00 
    2   13    6      4.16      0.00 
    3   13    6      2.11      0.00 
    4   13    6     -3.42      0.00 
    5   13    6      4.84      0.00 
    6   13    6      0.26      0.00 
    7   13    6      2.95      0.00 
    9   13    6     -2.82      0.00 
   10   13    6      2.80      0.00 
   11   13    6      0.40      0.00 
   12   13    6    -16.53      0.00 
   13   13    6     -1.36      0.00 
   14   13    6      0.69      0.00 
   15   13    6      1.19      0.00 
   16   13    6      3.01      0.00 
   17   13    6     -4.53      0.00 
   18   13    6     -3.04      0.00 
   19   13    6      1.32      0.00 
  -19   14    6      4.01      0.00 
  -18   14    6     -0.94      0.00 
  -17   14    6     -3.14      0.00 
  -16   14    6      0.57      0.00 
  -15   14    6      6.86      0.00 
  -14   14    6      1.00      0.00 
  -13   14    6     -4.86      0.00 
  -12   14    6     -2.14      0.00 
  -11   14    6     -3.80      0.00 
  -10   14    6     -0.43      0.00 
   -9   14    6    -12.43      0.00 
   -8   14    6      4.53      0.00 
   -7   14    6      7.83      0.00 
   -6   14    6     -2.91      0.00 
   -5   14    6      2.90      0.00 
   -4   14    6      0.32      0.00 
   -3   14    6     -4.99      0.00 
   -2   14    6      6.62      0.00 
   -1   14    6     -1.35      0.00 
    0   14    6     -2.37      0.00 
    1   14    6     -3.69      0.00 
    3   14    6      0.89      0.00 
    4   14    6     -1.52      0.00 
    5   14    6      2.68      0.00 
    6   14    6      2.45      0.00 
    7   14    6     -1.62      0.00 
    8   14    6      2.42      0.00 
    9   14    6     -3.29      0.00 
   10   14    6    -10.78      0.00 
   11   14    6      5.36      0.00 
   12   14    6     -3.40      0.00 
   13   14    6      1.36      0.00 
   14   14    6     11.56      0.00 
   15   14    6      1.03      0.00 
   16   14    6      1.57      0.00 
   17   14    6      2.13      0.00 
   18   14    6     -2.60      0.00 
  -18   15    6      1.24      0.00 
  -17   15    6     -1.36      0.00 
  -16   15    6     -0.20      0.00 
  -15   15    6     -2.25      0.00 
  -14   15    6     -2.46      0.00 
  -13   15    6      2.61      0.00 
  -12   15    6      5.72      0.00 
  -11   15    6      0.85      0.00 
  -10   15    6      6.19      0.00 
   -9   15    6    -11.04      0.00 
   -8   15    6      5.06      0.00 
   -7   15    6      1.51      0.00 
   -6   15    6    -12.86      0.00 
   -5   15    6      5.76      0.00 
   -4   15    6      3.42      0.00 
   -3   15    6      1.20      0.00 
   -2   15    6      2.18      0.00 
   -1   15    6    -10.86      0.00 
    0   15    6     -3.52      0.00 
    1   15    6      0.13      0.00 
    2   15    6      3.39      0.00 
    3   15    6      8.44      0.00 
    4   15    6      0.84      0.00 
    5   15    6     -0.56      0.00 
    6   15    6      1.11      0.00 
    7   15    6      1.91      0.00 
    8   15    6     -5.55      0.00 
    9   15    6      0.36      0.00 
   10   15    6     -2.56      0.00 
   11   15    6      7.26      0.00 
   12   15    6      3.90      0.00 
   13   15    6     -5.91      0.00 
   14   15    6      4.41      0.00 
   15   15    6     -3.32      0.00 
   16   15    6     -9.47      0.00 
   17   15    6     -3.65      0.00 
   18   15    6      4.14      0.00 
  -17   16    6     -1.69      0.00 
  -16   16    6     -0.55      0.00 
  -15   16    6     10.11      0.00 
  -14   16    6     -5.47      0.00 
  -13   16    6     -0.94      0.00 
  -12   16    6      6.16      0.00 
  -11   16    6    -14.61      0.00 
  -10   16    6      3.01      0.00 
   -9   16    6     -1.16      0.00 
   -8   16    6     -0.91      0.00 
   -7   16    6     21.56      0.00 
   -6   16    6     -6.62      0.00 
   -4   16    6      1.48      0.00 
   -3   16    6     -8.77      0.00 
   -2   16    6     -0.89      0.00 
    0   16    6      8.03      0.00 
    1   16    6      8.63      0.00 
    2   16    6      2.27      0.00 
    4   16    6     -4.62      0.00 
    5   16    6     -0.22      0.00 
    6   16    6     -0.94      0.00 
    7   16    6      2.58      0.00 
    8   16    6     -8.89      0.00 
    9   16    6      2.03      0.00 
   10   16    6      2.09      0.00 
   11   16    6     -5.59      0.00 
   12   16    6      3.36      0.00 
   13   16    6      4.27      0.00 
   14   16    6      2.05      0.00 
   15   16    6     -3.28      0.00 
   16   16    6     -1.07      0.00 
   17   16    6     -0.19      0.00 
  -16   17    6     -4.91      0.00 
  -15   17    6      4.64      0.00 
  -14   17    6     -0.14      0.00 
  -13   17    6     -8.71      0.00 
  -12   17    6     12.11      0.00 
  -11   17    6     -2.19      0.00 
  -10   17    6     -1.31      0.00 
   -9   17    6     11.80      0.00 
   -8   17    6     -2.78      0.00 
   -7   17    6     -2.04      0.00 
   -6   17    6    -12.59      0.00 
   -5   17    6     -5.97      0.00 
   -4   17    6      7.05      0.00 
   -3   17    6     -0.77      0.00 
   -2   17    6     10.56      0.00 
   -1   17    6      5.32      0.00 
    0   17    6     -8.14      0.00 
    1   17    6      4.13      0.00 
    2   17    6     -5.45      0.00 
    3   17    6     -6.98      0.00 
    4   17    6     -4.49      0.00 
    5   17    6     -0.74      0.00 
    6   17    6      0.54      0.00 
    7   17    6      8.76      0.00 
    8   17    6     -4.81      0.00 
    9   17    6     -4.05      0.00 
   10   17    6      3.63      0.00 
   11   17    6     -0.38      0.00 
   12   17    6      9.34      0.00 
   13   17    6      1.37      0.00 
   14   17    6     -7.76      0.00 
   15   17    6     -6.54      0.00 
   16   17    6      0.69      0.00 
  -15   18    6      4.29      0.00 
  -14   18    6      7.32      0.00 
  -13   18    6     -4.36      0.00 
  -12   18    6     -2.35      0.00 
  -11   18    6      0.13      0.00 
  -10   18    6     -7.07      0.00 
   -9   18    6      4.42      0.00 
   -8   18    6     -6.20      0.00 
   -7   18    6      5.10      0.00 
   -6   18    6      3.34      0.00 
   -5   18    6    -11.02      0.00 
   -4   18    6      0.55      0.00 
   -3   18    6      1.47      0.00 
   -2   18    6     -2.14      0.00 
   -1   18    6      5.72      0.00 
    0   18    6     -0.95      0.00 
    1   18    6     -2.84      0.00 
    2   18    6      2.94      0.00 
    3   18    6     -0.15      0.00 
    4   18    6     -3.24      0.00 
    5   18    6      9.28      0.00 
    6   18    6      3.90      0.00 
    7   18    6      0.44      0.00 
    8   18    6      1.55      0.00 
    9   18    6     -5.34      0.00 
   10   18    6      5.07      0.00 
   11   18    6     -2.68      0.00 
   12   18    6     -9.58      0.00 
   13   18    6     -4.39      0.00 
   14   18    6      2.52      0.00 
   15   18    6      4.12      0.00 
  -14   19    6     -8.12      0.00 
  -13   19    6     -7.71      0.00 
  -12   19    6     -1.76      0.00 
  -11   19    6      7.19      0.00 
  -10   19    6     11.66      0.00 
   -9   19    6      5.15      0.00 
   -8   19    6    -11.67      0.00 
   -7   19    6     -8.74      0.00 
   -6   19    6      0.87      0.00 
   -5   19    6     -1.09      0.00 
   -4   19    6      3.18      0.00 
   -3   19    6      5.64      0.00 
   -2   19    6      4.02      0.00 
   -1   19    6      7.77      0.00 
    0   19    6      2.82      0.00 
    1   19    6     -1.48      0.00 
    2   19    6     -6.71      0.00 
    3   19    6     -7.96      0.00 
    4   19    6      7.01      0.00 
    5   19    6      3.97      0.00 
    6   19    6     -7.59      0.00 
    7   19    6     -2.91      0.00 
    8   19    6      8.67      0.00 
    9   19    6     -9.68      0.00 
   10   19    6     -1.68      0.00 
   11   19    6      4.13      0.00 
   12   19    6      2.65      0.00 
   13   19    6     -0.06      0.00 
  -12   20    6      2.23      0.00 
  -11   20    6    -12.51      0.00 
  -10   20    6     -9.75      0.00 
   -9   20    6     12.82      0.00 
   -8   20    6      4.96      0.00 
   -7   20    6    -12.78      0.00 
   -6   20    6      1.09      0.00 
   -5   20    6     20.50      0.00 
   -4   20    6      0.85      0.00 
   -3   20    6    -10.16      0.00 
   -2   20    6     -4.10      0.00 
   -1   20    6    -12.65      0.00 
    0   20    6     -0.52      0.00 
    1   20    6      7.37      0.00 
    2   20    6     -3.70      0.00 
    3   20    6     -1.37      0.00 
    4   20    6      9.09      0.00 
    5   20    6     -3.58      0.00 
    6   20    6     -4.07      0.00 
    7   20    6      0.12      0.00 
    8   20    6      7.31      0.00 
    9   20    6     -5.59      0.00 
   10   20    6      0.26      0.00 
   11   20    6     -0.08      0.00 
   12   20    6     -1.72      0.00 
  -10   21    6      4.27      0.00 
   -9   21    6      8.75      0.00 
   -8   21    6     -0.30      0.00 
   -7   21    6     -5.40      0.00 
   -6   21    6      3.42      0.00 
   -5   21    6     -3.90      0.00 
   -4   21    6     -5.71      0.00 
   -3   21    6     -5.98      0.00 
   -2   21    6     -6.96      0.00 
   -1   21    6      5.42      0.00 
    0   21    6     11.95      0.00 
    1   21    6     14.35      0.00 
    2   21    6      5.10      0.00 
    3   21    6     -9.12      0.00 
    4   21    6     -4.36      0.00 
    5   21    6     -1.48      0.00 
    6   21    6     -0.95      0.00 
    7   21    6     -5.35      0.00 
    8   21    6      5.82      0.00 
    9   21    6     -2.30      0.00 
   10   21    6      0.83      0.00 
   -8   22    6      9.21      0.00 
   -7   22    6     -2.88      0.00 
   -6   22    6     -6.96      0.00 
   -5   22    6      8.42      0.00 
   -4   22    6     -3.70      0.00 
   -3   22    6      2.37      0.00 
   -2   22    6      7.02      0.00 
   -1   22    6     -1.26      0.00 
    0   22    6      3.00      0.00 
    1   22    6     -2.94      0.00 
    2   22    6     -8.84      0.00 
    3   22    6     -3.09      0.00 
    4   22    6      1.40      0.00 
    5   22    6     -0.89      0.00 
    6   22    6      5.58      0.00 
    7   22    6      0.05      0.00 
    8   22    6      3.73      0.00 
   -5   23    6      2.33      0.00 
   -4   23    6      1.62      0.00 
   -3   23    6     -3.48      0.00 
   -2   23    6     12.89      0.00 
   -1   23    6     -3.78      0.00 
    0   23    6     -5.45      0.00 
    1   23    6      5.27      0.00 
    2   23    6     -8.36      0.00 
    3   23    6      6.06      0.00 
    4   23    6      4.02      0.00 
    5   23    6     -9.54      0.00 
  -23    0    7     -1.86      0.00 
  -21    0    7     -4.33      0.00 
  -19    0    7      0.43      0.00 
  -17    0    7      5.56      0.00 
  -15    0    7      4.16      0.00 
  -13    0    7      9.33      0.00 
  -11    0    7     -8.66      0.00 
   -9    0    7     -2.87      0.00 
   -7    0    7    -29.73      0.00 
   -5    0    7     -3.96      0.00 
   -3    0    7     -8.43      0.00 
    1    0    7     26.38      0.00 
    3    0    7    -39.76      0.00 
    5    0    7     -0.65      0.00 
    7    0    7     13.13      0.00 
    9    0    7    -12.62      0.00 
   11    0    7      7.17      0.00 
   13    0    7      1.50      0.00 
   15    0    7     -2.63      0.00 
   17    0    7     -2.15      0.00 
   19    0    7      1.38      0.00 
   21    0    7      1.66      0.00 
   23    0    7     -1.67      0.00 
  -23    1    7     -4.02      0.00 
  -22    1    7     -0.82      0.00 
  -21    1    7      2.75      0.00 
  -20    1    7     -1.11      0.00 
  -19    1    7      2.75      0.00 
  -18    1    7     -0.10      0.00 
  -17    1    7      0.53      0.00 
  -16    1    7     -2.51      0.00 
  -15    1    7      3.02      0.00 
  -14    1    7     -7.57      0.00 
  -13    1    7     -7.18      0.00 
  -12    1    7    -10.98      0.00 
  -11    1    7     -8.86      0.00 
  -10    1    7      5.43      0.00 
   -9    1    7      4.38      0.00 
   -8    1    7     13.90      0.00 
   -7    1    7      8.61      0.00 
   -4    1    7    -14.62      0.00 
   -3    1    7    -24.06      0.00 
   -2    1    7     11.15      0.00 
   -1    1    7     12.99      0.00 
    0    1    7     21.91      0.00 
    1    1    7     28.28      0.00 
    2    1    7     22.87      0.00 
    3    1    7    -17.49      0.00 
    4    1    7      1.90      0.00 
    5    1    7     18.37      0.00 
    6    1    7     11.95      0.00 
    7    1    7    -13.07      0.00 
    8    1    7     -2.85      0.00 
    9    1    7     -3.22      0.00 
   10    1    7      5.39      0.00 
   11    1    7     10.05      0.00 
   12    1    7      1.21      0.00 
   13    1    7     -9.21      0.00 
   14    1    7     -5.60      0.00 
   15    1    7      2.57      0.00 
   16    1    7     -0.43      0.00 
   17    1    7      0.91      0.00 
   18    1    7      1.81      0.00 
   19    1    7     -0.11      0.00 
   20    1    7     -0.25      0.00 
   21    1    7      0.82      0.00 
   22    1    7     -0.90      0.00 
   23    1    7     -0.08      0.00 
  -23    2    7      0.47      0.00 
  -22    2    7      0.64      0.00 
  -21    2    7      2.64      0.00 
  -20    2    7     -1.47      0.00 
  -19    2    7      4.48      0.00 
  -18    2    7     -2.70      0.00 
  -17    2    7     -2.00      0.00 
  -16    2    7     -1.81      0.00 
  -15    2    7     -1.37      0.00 
  -14    2    7     -1.13      0.00 
  -13    2    7      9.00      0.00 
  -12    2    7      1.61      0.00 
  -11    2    7      7.08      0.00 
  -10    2    7     14.72      0.00 
   -9    2    7     -8.61      0.00 
   -8    2    7      6.31      0.00 
   -7    2    7    -16.15      0.00 
   -6    2    7    -15.90      0.00 
   -5    2    7    -21.96      0.00 
   -4    2    7     -4.16      0.00 
   -3    2    7      9.94      0.00 
   -2    2    7    -10.27      0.00 
   -1    2    7    -21.57      0.00 
    0    2    7     44.34      0.00 
    1    2    7     15.43      0.00 
    2    2    7    -48.83      0.00 
    6    2    7     -4.04      0.00 
    7    2    7     -7.19      0.00 
    8    2    7     -0.84      0.00 
    9    2    7     10.49      0.00 
   10    2    7     10.60      0.00 
   11    2    7    -11.71      0.00 
   12    2    7     -6.99      0.00 
   13    2    7      5.01      0.00 
   14    2    7      0.01      0.00 
   15    2    7      0.31      0.00 
   16    2    7     -0.14      0.00 
   17    2    7     -0.09      0.00 
   18    2    7     -3.30      0.00 
   19    2    7      1.74      0.00 
   20    2    7     -0.24      0.00 
   21    2    7     -3.69      0.00 
   22    2    7     -0.74      0.00 
   23    2    7      2.50      0.00 
  -23    3    7      0.33      0.00 
  -22    3    7     -2.49      0.00 
  -21    3    7      1.58      0.00 
  -20    3    7     -0.28      0.00 
  -19    3    7     -2.94      0.00 
  -18    3    7     -0.46      0.00 
  -17    3    7      2.35      0.00 
  -16    3    7     -1.80      0.00 
  -15    3    7      4.38      0.00 
  -14    3    7     -5.84      0.00 
  -13    3    7     -0.12      0.00 
  -12    3    7      3.50      0.00 
  -11    3    7     -8.35      0.00 
  -10    3    7      2.74      0.00 
   -9    3    7    -18.66      0.00 
   -8    3    7     -5.21      0.00 
   -7    3    7     -7.82      0.00 
   -6    3    7      9.62      0.00 
   -5    3    7     32.05      0.00 
   -4    3    7      6.35      0.00 
   -3    3    7     -3.58      0.00 
   -2    3    7     23.68      0.00 
   -1    3    7     -6.69      0.00 
    0    3    7    -25.73      0.00 
    1    3    7      2.19      0.00 
    2    3    7     21.71      0.00 
    3    3    7     15.37      0.00 
    5    3    7     10.74      0.00 
    6    3    7      9.44      0.00 
    7    3    7     -1.60      0.00 
    8    3    7     16.66      0.00 
   10    3    7     -3.40      0.00 
   11    3    7     -1.90      0.00 
   12    3    7     -5.94      0.00 
   13    3    7      4.45      0.00 
   14    3    7      1.21      0.00 
   15    3    7     -4.13      0.00 
   16    3    7      0.06      0.00 
   17    3    7      2.46      0.00 
   18    3    7     -0.92      0.00 
   19    3    7      0.99      0.00 
   20    3    7      0.49      0.00 
   21    3    7      1.32      0.00 
   22    3    7      0.18      0.00 
   23    3    7      0.20      0.00 
  -23    4    7      1.84      0.00 
  -22    4    7     -2.23      0.00 
  -21    4    7      1.10      0.00 
  -20    4    7      1.89      0.00 
  -19    4    7      2.10      0.00 
  -18    4    7     -0.90      0.00 
  -17    4    7     -0.32      0.00 
  -16    4    7     -8.60      0.00 
  -15    4    7     -3.23      0.00 
  -14    4    7     -0.64      0.00 
  -13    4    7      1.43      0.00 
  -12    4    7     11.32      0.00 
  -11    4    7      0.24      0.00 
  -10    4    7      9.62      0.00 
   -9    4    7     -2.06      0.00 
   -8    4    7      1.43      0.00 
   -7    4    7      1.64      0.00 
   -6    4    7     -4.72      0.00 
   -5    4    7     -2.22      0.00 
   -4    4    7     18.76      0.00 
   -3    4    7     -7.01      0.00 
   -2    4    7      2.35      0.00 
   -1    4    7    -13.38      0.00 
    0    4    7     -8.80      0.00 
    1    4    7     23.04      0.00 
    2    4    7      2.23      0.00 
    3    4    7    -13.25      0.00 
    5    4    7    -29.21      0.00 
    6    4    7     -0.35      0.00 
    7    4    7     -4.79      0.00 
    8    4    7      5.04      0.00 
    9    4    7     -7.29      0.00 
   10    4    7    -10.71      0.00 
   11    4    7      5.33      0.00 
   14    4    7     -2.85      0.00 
   15    4    7      0.40      0.00 
   16    4    7      0.00      0.00 
   17    4    7      2.82      0.00 
   18    4    7      0.02      0.00 
   19    4    7     -1.66      0.00 
   20    4    7     -0.33      0.00 
   21    4    7      0.65      0.00 
   22    4    7     -2.39      0.00 
  -22    5    7     -1.03      0.00 
  -21    5    7      0.49      0.00 
  -20    5    7     -0.42      0.00 
  -19    5    7     -2.83      0.00 
  -18    5    7     -3.30      0.00 
  -17    5    7     -0.88      0.00 
  -16    5    7      2.27      0.00 
  -15    5    7      4.37      0.00 
  -14    5    7      3.76      0.00 
  -13    5    7      0.89      0.00 
  -12    5    7      4.57      0.00 
  -11    5    7    -10.36      0.00 
  -10    5    7     -2.12      0.00 
   -9    5    7     -0.02      0.00 
   -8    5    7     -5.44      0.00 
   -7    5    7     -2.42      0.00 
   -6    5    7     17.40      0.00 
   -5    5    7     -4.62      0.00 
   -4    5    7    -19.71      0.00 
   -2    5    7     11.47      0.00 
   -1    5    7     12.16      0.00 
    0    5    7    -13.76      0.00 
    1    5    7      3.44      0.00 
    2    5    7      2.00      0.00 
    4    5    7     17.08      0.00 
    5    5    7     20.29      0.00 
    6    5    7     22.82      0.00 
    7    5    7     -1.43      0.00 
    8    5    7     -6.71      0.00 
    9    5    7      0.06      0.00 
   10    5    7      7.94      0.00 
   11    5    7      2.93      0.00 
   12    5    7     -0.80      0.00 
   13    5    7     -7.68      0.00 
   14    5    7     -4.37      0.00 
   15    5    7      4.33      0.00 
   16    5    7     -2.07      0.00 
   17    5    7      0.05      0.00 
   18    5    7     -0.98      0.00 
   19    5    7      0.22      0.00 
   20    5    7      0.84      0.00 
   21    5    7      0.23      0.00 
   22    5    7     -0.65      0.00 
  -22    6    7      0.59      0.00 
  -21    6    7     -0.91      0.00 
  -20    6    7     -0.53      0.00 
  -19    6    7      0.57      0.00 
  -18    6    7      3.92      0.00 
  -17    6    7      2.37      0.00 
  -16    6    7      1.24      0.00 
  -15    6    7      5.79      0.00 
  -14    6    7     -4.24      0.00 
  -13    6    7     -3.97      0.00 
  -12    6    7     -3.12      0.00 
  -11    6    7      1.70      0.00 
  -10    6    7     18.92      0.00 
   -9    6    7      2.71      0.00 
   -8    6    7     -5.23      0.00 
   -7    6    7     -2.50      0.00 
   -6    6    7     -9.69      0.00 
   -5    6    7      8.41      0.00 
   -4    6    7     14.25      0.00 
   -3    6    7     -5.92      0.00 
   -2    6    7    -10.47      0.00 
   -1    6    7     12.78      0.00 
    0    6    7     19.85      0.00 
    1    6    7     -8.22      0.00 
    2    6    7     -3.88      0.00 
    3    6    7      0.18      0.00 
    4    6    7     21.77      0.00 
    5    6    7    -10.18      0.00 
    6    6    7    -16.94      0.00 
    7    6    7    -24.09      0.00 
    8    6    7     -6.52      0.00 
    9    6    7      6.43      0.00 
   10    6    7      4.60      0.00 
   11    6    7     -6.00      0.00 
   12    6    7     -2.24      0.00 
   13    6    7      4.17      0.00 
   14    6    7     -3.38      0.00 
   15    6    7      5.50      0.00 
   16    6    7      2.12      0.00 
   17    6    7     -0.58      0.00 
   18    6    7     -1.87      0.00 
   19    6    7     -0.66      0.00 
   20    6    7     -0.22      0.00 
   21    6    7      3.74      0.00 
   22    6    7      0.00      0.00 
  -22    7    7      1.60      0.00 
  -21    7    7     -1.53      0.00 
  -20    7    7     -0.19      0.00 
  -19    7    7     -1.64      0.00 
  -18    7    7     -4.94      0.00 
  -17    7    7      2.12      0.00 
  -16    7    7      0.20      0.00 
  -15    7    7      1.86      0.00 
  -14    7    7      0.09      0.00 
  -13    7    7     -4.55      0.00 
  -12    7    7      2.45      0.00 
  -11    7    7     -4.07      0.00 
  -10    7    7     -7.51      0.00 
   -9    7    7     -1.19      0.00 
   -8    7    7     -9.44      0.00 
   -7    7    7      9.73      0.00 
   -6    7    7     12.03      0.00 
   -5    7    7     -3.84      0.00 
   -4    7    7    -11.56      0.00 
   -3    7    7     -4.36      0.00 
   -2    7    7      7.23      0.00 
   -1    7    7     -5.60      0.00 
    0    7    7     -6.05      0.00 
    1    7    7     -2.67      0.00 
    3    7    7    -11.88      0.00 
    4    7    7      7.86      0.00 
    5    7    7     -0.40      0.00 
    6    7    7     -1.32      0.00 
    7    7    7      4.94      0.00 
    8    7    7      6.18      0.00 
    9    7    7      3.16      0.00 
   10    7    7      8.68      0.00 
   11    7    7      2.80      0.00 
   12    7    7     -7.85      0.00 
   13    7    7      2.52      0.00 
   14    7    7      1.08      0.00 
   15    7    7     -0.41      0.00 
   16    7    7     -3.47      0.00 
   17    7    7      1.50      0.00 
   18    7    7     -1.18      0.00 
   19    7    7      1.22      0.00 
   20    7    7      0.56      0.00 
   21    7    7     -1.12      0.00 
   22    7    7     -0.58      0.00 
  -22    8    7     -1.60      0.00 
  -21    8    7     -0.50      0.00 
  -20    8    7     -1.43      0.00 
  -19    8    7      2.79      0.00 
  -18    8    7      0.21      0.00 
  -17    8    7      5.35      0.00 
  -16    8    7      2.12      0.00 
  -15    8    7     -2.48      0.00 
  -14    8    7      4.58      0.00 
  -13    8    7      1.05      0.00 
  -12    8    7      3.63      0.00 
  -11    8    7     -0.86      0.00 
  -10    8    7    -16.08      0.00 
   -9    8    7     15.15      0.00 
   -8    8    7      8.30      0.00 
   -7    8    7      3.28      0.00 
   -6    8    7      5.10      0.00 
   -4    8    7      1.50      0.00 
   -3    8    7      4.46      0.00 
   -2    8    7      6.61      0.00 
   -1    8    7      1.63      0.00 
    0    8    7     -9.72      0.00 
    1    8    7      5.31      0.00 
    2    8    7     21.77      0.00 
    3    8    7     -7.07      0.00 
    4    8    7      0.73      0.00 
    5    8    7     -3.15      0.00 
    6    8    7     -4.89      0.00 
    7    8    7      4.51      0.00 
    8    8    7      1.37      0.00 
    9    8    7    -10.13      0.00 
   10    8    7     -7.21      0.00 
   11    8    7     -1.27      0.00 
   12    8    7     -2.06      0.00 
   13    8    7      0.27      0.00 
   14    8    7     -1.48      0.00 
   15    8    7      3.74      0.00 
   16    8    7     -4.39      0.00 
   17    8    7     -0.86      0.00 
   18    8    7      3.71      0.00 
   19    8    7      1.38      0.00 
   20    8    7     -1.84      0.00 
   21    8    7     -2.84      0.00 
  -21    9    7      1.16      0.00 
  -20    9    7      4.16      0.00 
  -19    9    7      1.68      0.00 
  -18    9    7     -1.79      0.00 
  -17    9    7     -1.69      0.00 
  -16    9    7     -0.78      0.00 
  -15    9    7     -0.09      0.00 
  -14    9    7      2.97      0.00 
  -13    9    7      2.72      0.00 
  -12    9    7     -6.35      0.00 
  -11    9    7     -2.79      0.00 
  -10    9    7      4.47      0.00 
   -8    9    7      5.33      0.00 
   -6    9    7     -9.05      0.00 
   -4    9    7      5.48      0.00 
   -3    9    7      4.42      0.00 
   -2    9    7      5.49      0.00 
   -1    9    7     -4.31      0.00 
    0    9    7     -3.69      0.00 
    1    9    7     -6.41      0.00 
    2    9    7      6.09      0.00 
    3    9    7     -8.26      0.00 
    4    9    7     -7.49      0.00 
    5    9    7      3.85      0.00 
    6    9    7      6.85      0.00 
    7    9    7     -0.38      0.00 
    8    9    7     -2.73      0.00 
    9    9    7      2.31      0.00 
   10    9    7      1.00      0.00 
   11    9    7      5.68      0.00 
   12    9    7      3.05      0.00 
   13    9    7      6.92      0.00 
   14    9    7     -4.73      0.00 
   15    9    7     -1.37      0.00 
   16    9    7      2.86      0.00 
   17    9    7      0.55      0.00 
   18    9    7      2.61      0.00 
   19    9    7     -2.09      0.00 
   20    9    7     -0.30      0.00 
   21    9    7      0.04      0.00 
  -21   10    7      1.56      0.00 
  -20   10    7     -1.98      0.00 
  -19   10    7     -0.98      0.00 
  -18   10    7     -1.87      0.00 
  -17   10    7      1.71      0.00 
  -16   10    7      5.34      0.00 
  -15   10    7      0.77      0.00 
  -14   10    7      3.68      0.00 
  -13   10    7      2.39      0.00 
  -12   10    7     -5.27      0.00 
  -11   10    7     -4.07      0.00 
  -10   10    7      0.33      0.00 
   -7   10    7    -13.89      0.00 
   -6   10    7      6.55      0.00 
   -4   10    7      4.20      0.00 
   -3   10    7     -4.26      0.00 
   -2   10    7      5.88      0.00 
   -1   10    7      0.58      0.00 
    0   10    7      2.95      0.00 
    1   10    7     -2.38      0.00 
    2   10    7      2.06      0.00 
    3   10    7      1.91      0.00 
    4   10    7      4.01      0.00 
    5   10    7      3.91      0.00 
    6   10    7     -3.53      0.00 
    7   10    7     -5.03      0.00 
    8   10    7     -3.95      0.00 
    9   10    7      4.59      0.00 
   10   10    7     -5.18      0.00 
   11   10    7      2.00      0.00 
   12   10    7     -3.57      0.00 
   13   10    7     -7.58      0.00 
   14   10    7      1.00      0.00 
   15   10    7     -2.55      0.00 
   16   10    7      1.70      0.00 
   17   10    7     -0.55      0.00 
   18   10    7     -2.43      0.00 
   19   10    7     -1.30      0.00 
   20   10    7      2.58      0.00 
   21   10    7     -0.56      0.00 
  -20   11    7     -1.13      0.00 
  -19   11    7     -0.83      0.00 
  -18   11    7      3.46      0.00 
  -17   11    7     -0.09      0.00 
  -16   11    7      1.32      0.00 
  -15   11    7     -2.79      0.00 
  -13   11    7     -2.85      0.00 
  -12   11    7      1.34      0.00 
  -11   11    7     -2.63      0.00 
  -10   11    7     -6.09      0.00 
   -9   11    7     -2.45      0.00 
   -8   11    7      1.72      0.00 
   -7   11    7     -1.27      0.00 
   -6   11    7     20.86      0.00 
   -5   11    7      2.76      0.00 
   -1   11    7      0.29      0.00 
    1   11    7     -3.60      0.00 
    2   11    7     -2.74      0.00 
    3   11    7     -3.67      0.00 
    4   11    7      6.80      0.00 
    5   11    7      3.83      0.00 
    6   11    7     -4.67      0.00 
    7   11    7      0.98      0.00 
    9   11    7      6.00      0.00 
   10   11    7      2.08      0.00 
   11   11    7     -7.93      0.00 
   12   11    7      3.04      0.00 
   13   11    7      2.85      0.00 
   14   11    7      3.22      0.00 
   15   11    7      4.95      0.00 
   16   11    7      1.73      0.00 
   17   11    7     -4.88      0.00 
   18   11    7      1.00      0.00 
   19   11    7     -0.29      0.00 
   20   11    7     -1.48      0.00 
  -20   12    7      0.83      0.00 
  -19   12    7      1.00      0.00 
  -18   12    7      1.10      0.00 
  -17   12    7      0.65      0.00 
  -16   12    7      2.80      0.00 
  -15   12    7     -1.87      0.00 
  -14   12    7     -5.15      0.00 
  -13   12    7      5.65      0.00 
  -12   12    7      9.27      0.00 
  -11   12    7      3.67      0.00 
  -10   12    7     -2.64      0.00 
   -9   12    7     -8.62      0.00 
   -8   12    7      7.95      0.00 
   -6   12    7      8.58      0.00 
   -4   12    7     -9.45      0.00 
   -3   12    7     -7.91      0.00 
   -2   12    7      0.71      0.00 
    0   12    7     -2.87      0.00 
    1   12    7      2.81      0.00 
    2   12    7      6.61      0.00 
    3   12    7      0.99      0.00 
    4   12    7      3.26      0.00 
    5   12    7      1.93      0.00 
    6   12    7     -7.99      0.00 
    7   12    7      1.94      0.00 
    8   12    7     -3.43      0.00 
    9   12    7     -5.05      0.00 
   10   12    7      1.05      0.00 
   11   12    7     -1.78      0.00 
   12   12    7      4.29      0.00 
   13   12    7      0.31      0.00 
   14   12    7      0.68      0.00 
   15   12    7     -5.26      0.00 
   16   12    7      2.75      0.00 
   17   12    7     -0.15      0.00 
   18   12    7     -5.10      0.00 
   19   12    7     -0.42      0.00 
   20   12    7      0.66      0.00 
  -19   13    7     -2.97      0.00 
  -18   13    7     -1.40      0.00 
  -17   13    7     -2.83      0.00 
  -16   13    7     -1.92      0.00 
  -15   13    7      2.69      0.00 
  -14   13    7     -1.08      0.00 
  -13   13    7     -3.08      0.00 
  -12   13    7     -0.63      0.00 
  -11   13    7    -11.62      0.00 
  -10   13    7     -1.13      0.00 
   -9   13    7      5.56      0.00 
   -8   13    7     -0.52      0.00 
   -7   13    7    -13.72      0.00 
   -6   13    7     -4.07      0.00 
   -4   13    7      7.55      0.00 
   -2   13    7      1.10      0.00 
   -1   13    7      3.38      0.00 
    0   13    7      2.64      0.00 
    1   13    7      8.02      0.00 
    2   13    7      2.58      0.00 
    3   13    7     -3.60      0.00 
    4   13    7     -7.48      0.00 
    5   13    7     -2.77      0.00 
    6   13    7     -1.98      0.00 
    7   13    7     -2.44      0.00 
    8   13    7      2.22      0.00 
    9   13    7      2.10      0.00 
   10   13    7     11.25      0.00 
   11   13    7     -2.05      0.00 
   12   13    7     -2.92      0.00 
   13   13    7     -4.32      0.00 
   14   13    7     -1.35      0.00 
   15   13    7     -5.25      0.00 
   16   13    7      1.07      0.00 
   17   13    7      6.52      0.00 
   18   13    7      0.54      0.00 
   19   13    7     -2.92      0.00 
  -18   14    7      5.51      0.00 
  -17   14    7      6.78      0.00 
  -16   14    7     -1.73      0.00 
  -15   14    7     -5.46      0.00 
  -14   14    7     -1.21      0.00 
  -13   14    7     -1.95      0.00 
  -12   14    7     -2.53      0.00 
  -11   14    7      5.23      0.00 
  -10   14    7     10.86      0.00 
   -9   14    7      8.58      0.00 
   -8   14    7     -3.09      0.00 
   -7   14    7     -7.40      0.00 
   -5   14    7     -5.08      0.00 
   -4   14    7      3.87      0.00 
   -3   14    7      8.08      0.00 
   -2   14    7     -4.59      0.00 
   -1   14    7      6.33      0.00 
    0   14    7      1.29      0.00 
    1   14    7     -0.30      0.00 
    2   14    7      3.11      0.00 
    3   14    7    -12.65      0.00 
    4   14    7     -6.01      0.00 
    5   14    7      5.37      0.00 
    6   14    7      1.40      0.00 
    7   14    7      0.27      0.00 
    8   14    7      4.55      0.00 
    9   14    7      0.67      0.00 
   10   14    7     -0.93      0.00 
   11   14    7     -9.73      0.00 
   12   14    7     -2.78      0.00 
   13   14    7      1.84      0.00 
   14   14    7      3.32      0.00 
   15   14    7     -0.38      0.00 
   16   14    7      2.56      0.00 
   17   14    7      4.45      0.00 
   18   14    7     -2.20      0.00 
  -18   15    7     -7.08      0.00 
  -17   15    7     -0.44      0.00 
  -16   15    7     -3.06      0.00 
  -15   15    7     -4.63      0.00 
  -14   15    7      3.08      0.00 
  -13   15    7      5.76      0.00 
  -12   15    7      3.80      0.00 
  -11   15    7     -0.76      0.00 
  -10   15    7     -5.37      0.00 
   -9   15    7     -6.07      0.00 
   -8   15    7     -1.89      0.00 
   -6   15    7      8.17      0.00 
   -5   15    7      9.30      0.00 
   -3   15    7      7.26      0.00 
   -2   15    7     -2.96      0.00 
   -1   15    7     -0.29      0.00 
    0   15    7      2.68      0.00 
    1   15    7     -8.95      0.00 
    2   15    7     -3.74      0.00 
    3   15    7      0.16      0.00 
    4   15    7     -8.18      0.00 
    5   15    7      4.57      0.00 
    6   15    7      8.45      0.00 
    7   15    7     -3.18      0.00 
    8   15    7     -4.30      0.00 
    9   15    7      0.61      0.00 
   10   15    7     -3.56      0.00 
   11   15    7      1.44      0.00 
   12   15    7     11.92      0.00 
   13   15    7     -1.73      0.00 
   14   15    7     -1.38      0.00 
   15   15    7     -2.23      0.00 
   16   15    7     -8.04      0.00 
   17   15    7     -0.67      0.00 
  -17   16    7      5.37      0.00 
  -16   16    7      3.47      0.00 
  -15   16    7      2.21      0.00 
  -14   16    7      4.24      0.00 
  -13   16    7     -0.88      0.00 
  -12   16    7     -6.45      0.00 
  -11   16    7     -6.18      0.00 
  -10   16    7      2.45      0.00 
   -9   16    7      4.97      0.00 
   -8   16    7     -0.05      0.00 
   -7   16    7      4.69      0.00 
   -6   16    7      5.90      0.00 
   -5   16    7     -2.59      0.00 
   -4   16    7    -10.56      0.00 
   -3   16    7      3.62      0.00 
   -2   16    7     -4.65      0.00 
   -1   16    7     -2.49      0.00 
    0   16    7      6.21      0.00 
    1   16    7      1.45      0.00 
    2   16    7     -0.25      0.00 
    3   16    7      2.81      0.00 
    4   16    7     -2.91      0.00 
    5   16    7      4.05      0.00 
    6   16    7      2.29      0.00 
    7   16    7     -2.12      0.00 
    8   16    7     -4.36      0.00 
    9   16    7      3.14      0.00 
   10   16    7      1.93      0.00 
   11   16    7     -7.67      0.00 
   12   16    7     -3.53      0.00 
   13   16    7      1.90      0.00 
   14   16    7     -1.95      0.00 
   15   16    7      6.38      0.00 
   16   16    7      4.58      0.00 
   17   16    7     -1.30      0.00 
  -16   17    7      2.38      0.00 
  -15   17    7     -6.18      0.00 
  -14   17    7     -1.54      0.00 
  -13   17    7      0.46      0.00 
  -12   17    7      0.60      0.00 
  -11   17    7      3.84      0.00 
  -10   17    7     -2.42      0.00 
   -9   17    7    -10.72      0.00 
   -8   17    7     -4.45      0.00 
   -7   17    7     -2.75      0.00 
   -6   17    7      6.24      0.00 
   -5   17    7     12.36      0.00 
   -4   17    7     -4.21      0.00 
   -3   17    7      6.97      0.00 
   -2   17    7     -0.26      0.00 
   -1   17    7     -1.62      0.00 
    0   17    7     -1.69      0.00 
    1   17    7     -1.36      0.00 
    2   17    7     -3.02      0.00 
    3   17    7     -6.22      0.00 
    4   17    7      3.94      0.00 
    5   17    7      5.76      0.00 
    6   17    7     -6.64      0.00 
    7   17    7      0.55      0.00 
    8   17    7     -5.49      0.00 
    9   17    7     -4.99      0.00 
   10   17    7      2.41      0.00 
   11   17    7      7.49      0.00 
   12   17    7      2.62      0.00 
   13   17    7      3.48      0.00 
   14   17    7      2.47      0.00 
   15   17    7     -4.73      0.00 
   16   17    7     -6.71      0.00 
  -15   18    7    -10.18      0.00 
  -14   18    7      0.87      0.00 
  -13   18    7      7.68      0.00 
  -12   18    7      0.26      0.00 
  -11   18    7     -1.25      0.00 
  -10   18    7     -4.94      0.00 
   -9   18    7      0.59      0.00 
   -8   18    7     11.49      0.00 
   -7   18    7      5.66      0.00 
   -6   18    7      4.38      0.00 
   -4   18    7    -21.81      0.00 
   -3   18    7     -5.23      0.00 
   -2   18    7     -4.73      0.00 
   -1   18    7    -10.00      0.00 
    0   18    7     12.40      0.00 
    1   18    7     -0.46      0.00 
    2   18    7     -0.34      0.00 
    3   18    7     14.40      0.00 
    4   18    7      2.38      0.00 
    5   18    7     -6.41      0.00 
    6   18    7     -5.21      0.00 
    7   18    7     -0.29      0.00 
    8   18    7     -3.02      0.00 
    9   18    7      6.15      0.00 
   10   18    7      5.75      0.00 
   11   18    7      4.16      0.00 
   12   18    7     -3.26      0.00 
   13   18    7     -5.22      0.00 
   14   18    7     -4.37      0.00 
   15   18    7     -1.48      0.00 
  -13   19    7      4.81      0.00 
  -12   19    7     -6.84      0.00 
  -11   19    7      0.30      0.00 
  -10   19    7     15.45      0.00 
   -9   19    7     -8.73      0.00 
   -8   19    7    -17.73      0.00 
   -7   19    7      3.94      0.00 
   -6   19    7     -2.52      0.00 
   -5   19    7      7.18      0.00 
   -4   19    7     -6.07      0.00 
   -3   19    7     -4.58      0.00 
   -2   19    7      7.41      0.00 
   -1   19    7      8.31      0.00 
    0   19    7      7.98      0.00 
    1   19    7     -2.26      0.00 
    2   19    7     -6.28      0.00 
    3   19    7     -4.95      0.00 
    4   19    7     -6.22      0.00 
    5   19    7     -8.64      0.00 
    6   19    7     -3.77      0.00 
    7   19    7      6.90      0.00 
    8   19    7      0.78      0.00 
    9   19    7      3.65      0.00 
   10   19    7      2.23      0.00 
   11   19    7     -0.46      0.00 
   12   19    7      0.09      0.00 
   13   19    7     -3.31      0.00 
  -12   20    7      6.78      0.00 
  -11   20    7     -1.33      0.00 
  -10   20    7     -1.77      0.00 
   -9   20    7      5.94      0.00 
   -8   20    7     -3.27      0.00 
   -7   20    7      3.32      0.00 
   -6   20    7     -2.27      0.00 
   -5   20    7      5.37      0.00 
   -4   20    7      0.84      0.00 
   -3   20    7      2.44      0.00 
   -2   20    7     -0.49      0.00 
   -1   20    7     -3.71      0.00 
    0   20    7     -4.01      0.00 
    1   20    7     -6.86      0.00 
    2   20    7     -1.46      0.00 
    3   20    7     -0.84      0.00 
    4   20    7      7.62      0.00 
    5   20    7     10.32      0.00 
    6   20    7      1.96      0.00 
    7   20    7      3.28      0.00 
    8   20    7     -0.08      0.00 
    9   20    7      2.97      0.00 
   10   20    7     -3.50      0.00 
   11   20    7     -4.80      0.00 
   12   20    7     -1.49      0.00 
  -10   21    7    -14.39      0.00 
   -9   21    7     -6.69      0.00 
   -8   21    7      4.35      0.00 
   -7   21    7      3.70      0.00 
   -6   21    7     -3.88      0.00 
   -5   21    7     -1.18      0.00 
   -4   21    7      0.96      0.00 
   -3   21    7     15.77      0.00 
   -2   21    7     -0.97      0.00 
   -1   21    7     -6.24      0.00 
    0   21    7     -3.88      0.00 
    1   21    7     -9.20      0.00 
    2   21    7      9.01      0.00 
    3   21    7     10.16      0.00 
    4   21    7     -7.25      0.00 
    5   21    7     -0.40      0.00 
    6   21    7     -1.42      0.00 
    7   21    7     -2.62      0.00 
    8   21    7     -4.38      0.00 
    9   21    7      0.58      0.00 
   10   21    7      1.78      0.00 
   -8   22    7     -0.66      0.00 
   -7   22    7      8.80      0.00 
   -6   22    7      1.58      0.00 
   -5   22    7      2.02      0.00 
   -4   22    7    -11.07      0.00 
   -3   22    7      7.40      0.00 
   -2   22    7     -4.35      0.00 
   -1   22    7     -7.99      0.00 
    0   22    7      3.72      0.00 
    1   22    7    -12.67      0.00 
    2   22    7      4.78      0.00 
    3   22    7     12.54      0.00 
    4   22    7    -11.20      0.00 
    5   22    7      5.09      0.00 
    6   22    7      7.00      0.00 
    7   22    7     -8.15      0.00 
    8   22    7     -1.35      0.00 
   -5   23    7     -2.85      0.00 
   -4   23    7     -5.80      0.00 
   -3   23    7      0.92      0.00 
   -2   23    7      6.66      0.00 
   -1   23    7     -2.50      0.00 
    0   23    7      5.06      0.00 
    1   23    7      7.86      0.00 
    2   23    7     -5.65      0.00 
    3   23    7      1.85      0.00 
    4   23    7      1.77      0.00 
    5   23    7     -2.09      0.00 
  -22    0    8      1.89      0.00 
  -20    0    8      2.42      0.00 
  -18    0    8     -5.21      0.00 
  -16    0    8     -6.73      0.00 
  -14    0    8     -3.14      0.00 
  -12    0    8     -1.75      0.00 
  -10    0    8      5.27      0.00 
   -8    0    8     -9.17      0.00 
   -6    0    8     -5.90      0.00 
   -2    0    8     22.19      0.00 
    0    0    8     45.40      0.00 
    2    0    8    -35.49      0.00 
    4    0    8     17.66      0.00 
    6    0    8     -9.48      0.00 
    8    0    8     10.59      0.00 
   10    0    8     -5.86      0.00 
   12    0    8     -2.77      0.00 
   14    0    8      5.09      0.00 
   16    0    8      1.48      0.00 
   18    0    8     -2.04      0.00 
   20    0    8     -1.43      0.00 
   22    0    8      0.86      0.00 
  -23    1    8      1.75      0.00 
  -22    1    8     -1.50      0.00 
  -21    1    8      2.17      0.00 
  -20    1    8     -0.35      0.00 
  -19    1    8     -1.57      0.00 
  -18    1    8     -1.59      0.00 
  -17    1    8      3.12      0.00 
  -16    1    8     -1.04      0.00 
  -15    1    8      5.32      0.00 
  -14    1    8      8.40      0.00 
  -13    1    8      2.73      0.00 
  -12    1    8      0.77      0.00 
  -11    1    8     12.15      0.00 
  -10    1    8     -9.44      0.00 
   -9    1    8     -0.77      0.00 
   -8    1    8      9.91      0.00 
   -7    1    8     -1.47      0.00 
   -5    1    8     -6.73      0.00 
   -4    1    8     14.88      0.00 
   -3    1    8    -20.61      0.00 
   -2    1    8    -10.18      0.00 
   -1    1    8    -15.79      0.00 
    0    1    8    -28.60      0.00 
    2    1    8     11.03      0.00 
    3    1    8      6.56      0.00 
    4    1    8     -8.15      0.00 
    5    1    8      3.45      0.00 
    6    1    8      1.66      0.00 
    7    1    8     -9.32      0.00 
    8    1    8      5.28      0.00 
    9    1    8     -2.81      0.00 
   10    1    8     -9.17      0.00 
   11    1    8     -1.38      0.00 
   12    1    8      9.42      0.00 
   13    1    8     -3.02      0.00 
   14    1    8     -1.10      0.00 
   15    1    8      0.72      0.00 
   16    1    8      1.44      0.00 
   17    1    8     -0.37      0.00 
   18    1    8     -2.29      0.00 
   19    1    8      0.30      0.00 
   20    1    8     -1.62      0.00 
   21    1    8      2.56      0.00 
   22    1    8      1.89      0.00 
   23    1    8     -0.77      0.00 
  -23    2    8      1.78      0.00 
  -22    2    8     -2.66      0.00 
  -21    2    8     -1.90      0.00 
  -20    2    8     -0.63      0.00 
  -19    2    8      2.98      0.00 
  -18    2    8     -2.65      0.00 
  -17    2    8      1.43      0.00 
  -16    2    8     -4.18      0.00 
  -15    2    8      1.64      0.00 
  -14    2    8      2.16      0.00 
  -13    2    8     -1.38      0.00 
  -12    2    8    -10.56      0.00 
  -11    2    8     -7.27      0.00 
  -10    2    8    -12.14      0.00 
   -9    2    8     -2.90      0.00 
   -8    2    8      6.90      0.00 
   -7    2    8     -0.30      0.00 
   -6    2    8     15.44      0.00 
   -5    2    8    -12.34      0.00 
   -4    2    8     17.47      0.00 
   -3    2    8      7.04      0.00 
   -2    2    8     -1.01      0.00 
   -1    2    8     -9.65      0.00 
    0    2    8     40.08      0.00 
    1    2    8     13.10      0.00 
    2    2    8     -0.72      0.00 
    4    2    8      0.02      0.00 
    6    2    8     12.86      0.00 
    7    2    8      4.72      0.00 
    8    2    8     -6.44      0.00 
    9    2    8     -9.70      0.00 
   10    2    8      4.15      0.00 
   11    2    8     -0.12      0.00 
   12    2    8      6.20      0.00 
   13    2    8      0.92      0.00 
   14    2    8     -5.51      0.00 
   15    2    8      1.09      0.00 
   16    2    8      1.16      0.00 
   17    2    8      2.21      0.00 
   18    2    8     -0.07      0.00 
   19    2    8      0.80      0.00 
   20    2    8      0.35      0.00 
   21    2    8      0.01      0.00 
   22    2    8     -2.49      0.00 
   23    2    8     -0.70      0.00 
  -23    3    8     -1.88      0.00 
  -22    3    8      0.47      0.00 
  -21    3    8      2.21      0.00 
  -20    3    8     -0.49      0.00 
  -19    3    8      2.09      0.00 
  -18    3    8     -3.20      0.00 
  -17    3    8      4.19      0.00 
  -16    3    8      1.94      0.00 
  -15    3    8      2.92      0.00 
  -14    3    8     -0.99      0.00 
  -13    3    8     -0.30      0.00 
  -12    3    8      2.83      0.00 
  -11    3    8      1.94      0.00 
  -10    3    8     14.08      0.00 
   -9    3    8      9.55      0.00 
   -8    3    8     11.21      0.00 
   -7    3    8      7.12      0.00 
   -6    3    8     11.27      0.00 
   -5    3    8    -25.91      0.00 
   -4    3    8    -13.33      0.00 
   -3    3    8     -6.47      0.00 
   -2    3    8     25.02      0.00 
   -1    3    8    -10.65      0.00 
    0    3    8    -27.45      0.00 
    1    3    8     -6.13      0.00 
    2    3    8    -21.11      0.00 
    4    3    8     -0.77      0.00 
    5    3    8     -2.35      0.00 
    6    3    8     -4.69      0.00 
    7    3    8    -19.19      0.00 
    8    3    8      1.86      0.00 
    9    3    8     -4.23      0.00 
   10    3    8     11.96      0.00 
   11    3    8      3.09      0.00 
   12    3    8    -11.50      0.00 
   13    3    8     -3.87      0.00 
   14    3    8      4.97      0.00 
   15    3    8      0.43      0.00 
   16    3    8      0.22      0.00 
   17    3    8      2.81      0.00 
   18    3    8     -0.12      0.00 
   19    3    8      1.32      0.00 
   20    3    8     -1.79      0.00 
   21    3    8     -0.40      0.00 
   22    3    8      0.67      0.00 
  -23    4    8      1.81      0.00 
  -22    4    8      1.52      0.00 
  -21    4    8      0.24      0.00 
  -20    4    8     -2.16      0.00 
  -19    4    8      4.97      0.00 
  -18    4    8     -3.41      0.00 
  -17    4    8      2.33      0.00 
  -16    4    8      1.40      0.00 
  -15    4    8     -4.15      0.00 
  -14    4    8      0.99      0.00 
  -13    4    8     -0.31      0.00 
  -12    4    8     -4.79      0.00 
  -11    4    8      9.60      0.00 
  -10    4    8     -1.50      0.00 
   -9    4    8    -21.94      0.00 
   -8    4    8     -2.74      0.00 
   -7    4    8    -21.09      0.00 
   -6    4    8     -7.40      0.00 
   -5    4    8    -14.15      0.00 
   -4    4    8     19.39      0.00 
   -3    4    8      1.29      0.00 
   -2    4    8      1.76      0.00 
   -1    4    8     17.06      0.00 
    0    4    8     -1.21      0.00 
    1    4    8    -14.83      0.00 
    4    4    8     24.70      0.00 
    5    4    8    -17.30      0.00 
    6    4    8      3.44      0.00 
    7    4    8     -3.25      0.00 
    8    4    8     20.22      0.00 
    9    4    8     17.47      0.00 
   10    4    8     -9.12      0.00 
   12    4    8      3.26      0.00 
   13    4    8      0.32      0.00 
   14    4    8      3.53      0.00 
   15    4    8      4.67      0.00 
   16    4    8     -3.16      0.00 
   17    4    8     -0.47      0.00 
   18    4    8     -1.35      0.00 
   19    4    8      0.50      0.00 
   20    4    8     -2.72      0.00 
   21    4    8      0.92      0.00 
   22    4    8     -0.16      0.00 
  -22    5    8      1.29      0.00 
  -21    5    8      0.26      0.00 
  -20    5    8     -2.05      0.00 
  -19    5    8      2.36      0.00 
  -18    5    8     -1.93      0.00 
  -17    5    8      0.93      0.00 
  -16    5    8      2.30      0.00 
  -15    5    8     -3.78      0.00 
  -14    5    8     -1.14      0.00 
  -13    5    8      1.45      0.00 
  -12    5    8     -1.80      0.00 
  -11    5    8      1.33      0.00 
  -10    5    8      1.86      0.00 
   -9    5    8     -1.86      0.00 
   -8    5    8     18.60      0.00 
   -7    5    8      4.34      0.00 
   -6    5    8     26.65      0.00 
   -5    5    8    -10.34      0.00 
   -4    5    8    -13.07      0.00 
   -3    5    8     21.72      0.00 
   -2    5    8      4.49      0.00 
   -1    5    8      0.61      0.00 
    0    5    8     -7.83      0.00 
    1    5    8    -17.36      0.00 
    5    5    8    -21.54      0.00 
    6    5    8     -1.63      0.00 
    7    5    8     -2.40      0.00 
    8    5    8     -2.06      0.00 
    9    5    8     -2.50      0.00 
   10    5    8     -4.01      0.00 
   11    5    8     -7.09      0.00 
   12    5    8      3.54      0.00 
   13    5    8      4.77      0.00 
   14    5    8     -1.73      0.00 
   15    5    8      2.50      0.00 
   16    5    8     -1.51      0.00 
   17    5    8     -0.03      0.00 
   18    5    8     -0.22      0.00 
   19    5    8      2.86      0.00 
   20    5    8     -1.74      0.00 
   21    5    8      1.29      0.00 
   22    5    8      0.62      0.00 
  -22    6    8      0.16      0.00 
  -21    6    8     -0.33      0.00 
  -20    6    8     -0.61      0.00 
  -19    6    8      2.74      0.00 
  -18    6    8     -1.20      0.00 
  -17    6    8     -1.03      0.00 
  -16    6    8     -2.56      0.00 
  -15    6    8     -0.95      0.00 
  -14    6    8     -2.11      0.00 
  -13    6    8      6.14      0.00 
  -12    6    8      3.25      0.00 
  -11    6    8     -1.79      0.00 
  -10    6    8      1.64      0.00 
   -9    6    8    -10.72      0.00 
   -8    6    8     -6.99      0.00 
   -7    6    8    -15.34      0.00 
   -5    6    8     11.42      0.00 
   -4    6    8      6.22      0.00 
   -3    6    8     -9.07      0.00 
   -2    6    8    -17.31      0.00 
   -1    6    8    -14.12      0.00 
    0    6    8     11.25      0.00 
    1    6    8      6.55      0.00 
    2    6    8      1.40      0.00 
    3    6    8     -5.66      0.00 
    4    6    8      8.88      0.00 
    5    6    8     -0.54      0.00 
    6    6    8     20.78      0.00 
    7    6    8      8.96      0.00 
    8    6    8     -0.63      0.00 
    9    6    8     -6.39      0.00 
   10    6    8      0.41      0.00 
   11    6    8      6.18      0.00 
   12    6    8      3.07      0.00 
   13    6    8      3.99      0.00 
   14    6    8     -1.06      0.00 
   15    6    8     -0.06      0.00 
   16    6    8     -1.88      0.00 
   17    6    8      1.16      0.00 
   18    6    8     -3.31      0.00 
   19    6    8      0.98      0.00 
   20    6    8     -3.53      0.00 
   21    6    8      0.35      0.00 
   22    6    8      0.73      0.00 
  -22    7    8      0.30      0.00 
  -21    7    8      4.21      0.00 
  -20    7    8     -2.94      0.00 
  -19    7    8     -1.12      0.00 
  -18    7    8      1.46      0.00 
  -17    7    8      0.61      0.00 
  -16    7    8     -1.62      0.00 
  -15    7    8      5.76      0.00 
  -14    7    8      4.54      0.00 
  -13    7    8      2.79      0.00 
  -12    7    8     -5.68      0.00 
  -11    7    8    -13.87      0.00 
  -10    7    8      1.60      0.00 
   -9    7    8      0.84      0.00 
   -7    7    8     12.06      0.00 
   -6    7    8      8.77      0.00 
   -5    7    8      8.57      0.00 
   -4    7    8      2.19      0.00 
   -3    7    8      4.71      0.00 
   -2    7    8      1.60      0.00 
   -1    7    8    -13.04      0.00 
    0    7    8     10.89      0.00 
    1    7    8     15.13      0.00 
    2    7    8     -8.00      0.00 
    3    7    8    -19.50      0.00 
    4    7    8     13.42      0.00 
    5    7    8      2.63      0.00 
    6    7    8      1.40      0.00 
    7    7    8     -8.38      0.00 
    8    7    8    -16.25      0.00 
    9    7    8     -0.74      0.00 
   10    7    8      4.85      0.00 
   11    7    8     -1.37      0.00 
   12    7    8     -3.41      0.00 
   13    7    8      1.06      0.00 
   14    7    8     -2.07      0.00 
   15    7    8      2.58      0.00 
   16    7    8     -2.07      0.00 
   17    7    8      4.56      0.00 
   18    7    8     -0.93      0.00 
   19    7    8     -1.01      0.00 
   20    7    8     -0.67      0.00 
   21    7    8      1.48      0.00 
   22    7    8      1.25      0.00 
  -21    8    8      0.85      0.00 
  -20    8    8     -0.16      0.00 
  -19    8    8     -1.38      0.00 
  -18    8    8      0.85      0.00 
  -17    8    8      1.44      0.00 
  -16    8    8     -3.38      0.00 
  -15    8    8     -2.40      0.00 
  -14    8    8      0.12      0.00 
  -13    8    8     -6.92      0.00 
  -12    8    8     -1.96      0.00 
  -11    8    8     10.06      0.00 
  -10    8    8      2.20      0.00 
   -8    8    8     -3.54      0.00 
   -7    8    8     -6.20      0.00 
   -6    8    8      3.31      0.00 
   -5    8    8      0.34      0.00 
   -4    8    8    -12.67      0.00 
   -3    8    8     -8.81      0.00 
   -2    8    8      3.37      0.00 
   -1    8    8      1.17      0.00 
    0    8    8     -4.06      0.00 
    1    8    8     -9.56      0.00 
    2    8    8      9.51      0.00 
    3    8    8      2.44      0.00 
    4    8    8      1.28      0.00 
    5    8    8     -7.10      0.00 
    6    8    8     -6.16      0.00 
    7    8    8      4.87      0.00 
    8    8    8     12.34      0.00 
    9    8    8      1.14      0.00 
   10    8    8     -2.04      0.00 
   11    8    8      3.56      0.00 
   12    8    8      0.20      0.00 
   13    8    8      3.49      0.00 
   14    8    8     -0.79      0.00 
   15    8    8      4.85      0.00 
   16    8    8     -0.73      0.00 
   17    8    8     -3.81      0.00 
   18    8    8     -3.05      0.00 
   19    8    8      2.47      0.00 
   20    8    8      2.62      0.00 
   21    8    8      1.17      0.00 
  -21    9    8     -2.03      0.00 
  -20    9    8      0.87      0.00 
  -19    9    8     -1.26      0.00 
  -18    9    8     -0.22      0.00 
  -17    9    8      2.66      0.00 
  -16    9    8     -2.35      0.00 
  -15    9    8     -3.46      0.00 
  -14    9    8     -2.12      0.00 
  -13    9    8     -0.06      0.00 
  -12    9    8      4.51      0.00 
  -11    9    8     -1.25      0.00 
   -9    9    8    -14.01      0.00 
   -8    9    8     -4.50      0.00 
   -7    9    8      7.95      0.00 
   -5    9    8      5.55      0.00 
   -4    9    8      2.53      0.00 
   -3    9    8      2.09      0.00 
   -2    9    8      6.32      0.00 
   -1    9    8     -1.26      0.00 
    0    9    8      6.80      0.00 
    1    9    8     -5.21      0.00 
    2    9    8      0.31      0.00 
    3    9    8      4.31      0.00 
    5    9    8     -8.80      0.00 
    6    9    8     -1.95      0.00 
    7    9    8     -0.57      0.00 
    9    9    8      3.49      0.00 
   10    9    8     -7.59      0.00 
   11    9    8     -2.02      0.00 
   12    9    8     -2.74      0.00 
   13    9    8      4.69      0.00 
   14    9    8     -6.23      0.00 
   15    9    8     -1.98      0.00 
   16    9    8     -1.39      0.00 
   17    9    8     -1.22      0.00 
   18    9    8      2.42      0.00 
   19    9    8      4.11      0.00 
   20    9    8      0.45      0.00 
   21    9    8     -1.03      0.00 
  -21   10    8     -0.70      0.00 
  -20   10    8     -4.79      0.00 
  -19   10    8      3.04      0.00 
  -18   10    8      1.63      0.00 
  -17   10    8     -0.41      0.00 
  -16   10    8     -1.31      0.00 
  -15   10    8     -5.02      0.00 
  -14   10    8      1.96      0.00 
  -13   10    8      0.34      0.00 
  -12   10    8     -2.46      0.00 
  -11   10    8     -3.02      0.00 
  -10   10    8      3.31      0.00 
   -8   10    8     25.72      0.00 
   -7   10    8     20.00      0.00 
   -4   10    8      2.84      0.00 
   -3   10    8     -8.78      0.00 
   -2   10    8     -2.26      0.00 
   -1   10    8     -5.46      0.00 
    0   10    8      2.86      0.00 
    1   10    8      1.42      0.00 
    2   10    8     -0.06      0.00 
    3   10    8     -2.46      0.00 
    4   10    8      2.02      0.00 
    5   10    8     -6.72      0.00 
    6   10    8     -1.79      0.00 
    7   10    8      6.64      0.00 
    8   10    8     -1.13      0.00 
    9   10    8      2.55      0.00 
   10   10    8     -1.57      0.00 
   11   10    8      8.60      0.00 
   12   10    8      1.25      0.00 
   13   10    8      2.96      0.00 
   14   10    8      1.57      0.00 
   15   10    8     -2.47      0.00 
   16   10    8     -0.62      0.00 
   17   10    8      1.63      0.00 
   18   10    8     -0.01      0.00 
   19   10    8     -1.65      0.00 
   20   10    8     -1.63      0.00 
  -20   11    8      2.06      0.00 
  -19   11    8     -2.51      0.00 
  -18   11    8     -3.88      0.00 
  -17   11    8     -2.15      0.00 
  -16   11    8      3.42      0.00 
  -15   11    8      2.32      0.00 
  -14   11    8      0.72      0.00 
  -13   11    8      2.36      0.00 
  -12   11    8     -2.91      0.00 
  -11   11    8      1.57      0.00 
  -10   11    8     10.42      0.00 
   -9   11    8     -2.62      0.00 
   -7   11    8    -27.59      0.00 
   -5   11    8      0.19      0.00 
   -4   11    8      9.73      0.00 
   -3   11    8      3.96      0.00 
   -2   11    8      7.83      0.00 
   -1   11    8      0.51      0.00 
    0   11    8      9.62      0.00 
    1   11    8     -0.75      0.00 
    2   11    8     -5.15      0.00 
    3   11    8     -4.43      0.00 
    4   11    8     -1.42      0.00 
    5   11    8      8.15      0.00 
    6   11    8      3.88      0.00 
    7   11    8     -2.87      0.00 
    8   11    8     -4.57      0.00 
    9   11    8      1.88      0.00 
   10   11    8      0.49      0.00 
   11   11    8      0.79      0.00 
   12   11    8     -3.91      0.00 
   13   11    8     -3.69      0.00 
   14   11    8     -5.82      0.00 
   15   11    8      1.58      0.00 
   16   11    8      1.56      0.00 
   17   11    8      0.52      0.00 
   18   11    8      2.40      0.00 
   19   11    8     -0.31      0.00 
   20   11    8      0.13      0.00 
  -20   12    8     -2.98      0.00 
  -19   12    8      1.08      0.00 
  -18   12    8     -0.02      0.00 
  -17   12    8      1.26      0.00 
  -16   12    8      2.32      0.00 
  -15   12    8     -2.66      0.00 
  -14   12    8     -4.70      0.00 
  -13   12    8     -6.01      0.00 
  -12   12    8     -6.07      0.00 
  -11   12    8      6.12      0.00 
  -10   12    8      9.64      0.00 
   -9   12    8    -13.97      0.00 
   -8   12    8      1.52      0.00 
   -7   12    8     10.77      0.00 
   -3   12    8     -4.19      0.00 
   -2   12    8      0.76      0.00 
   -1   12    8     -9.04      0.00 
    0   12    8     -1.87      0.00 
    1   12    8     -1.87      0.00 
    2   12    8     -6.57      0.00 
    3   12    8     -3.12      0.00 
    4   12    8      2.86      0.00 
    5   12    8      0.86      0.00 
    6   12    8     -3.00      0.00 
    7   12    8     -1.12      0.00 
    8   12    8     -1.34      0.00 
    9   12    8      3.61      0.00 
   10   12    8      4.14      0.00 
   11   12    8      1.25      0.00 
   12   12    8     -3.94      0.00 
   13   12    8      4.24      0.00 
   14   12    8     -0.29      0.00 
   15   12    8      2.46      0.00 
   16   12    8      7.29      0.00 
   17   12    8     -1.43      0.00 
   18   12    8     -3.69      0.00 
   19   12    8      0.39      0.00 
  -19   13    8      2.21      0.00 
  -18   13    8      6.37      0.00 
  -17   13    8     -3.82      0.00 
  -16   13    8     -0.47      0.00 
  -15   13    8      5.65      0.00 
  -13   13    8     -3.64      0.00 
  -12   13    8      4.61      0.00 
  -10   13    8     14.63      0.00 
   -9   13    8     -6.18      0.00 
   -6   13    8     -2.52      0.00 
   -5   13    8     -4.49      0.00 
   -3   13    8     -8.13      0.00 
   -1   13    8     -3.03      0.00 
    2   13    8      0.61      0.00 
    3   13    8      1.13      0.00 
    5   13    8      2.23      0.00 
    6   13    8     -2.06      0.00 
    7   13    8      3.49      0.00 
    8   13    8     10.90      0.00 
    9   13    8      0.87      0.00 
   10   13    8     -9.00      0.00 
   11   13    8      1.21      0.00 
   12   13    8     -4.21      0.00 
   13   13    8     -3.46      0.00 
   14   13    8      6.34      0.00 
   15   13    8     -3.58      0.00 
   16   13    8     -2.99      0.00 
   17   13    8      3.05      0.00 
   18   13    8     -0.06      0.00 
   19   13    8      0.04      0.00 
  -18   14    8      4.61      0.00 
  -17   14    8     -1.38      0.00 
  -16   14    8     -6.85      0.00 
  -15   14    8     -1.05      0.00 
  -14   14    8     -0.55      0.00 
  -13   14    8     -3.31      0.00 
  -12   14    8      3.13      0.00 
  -11   14    8     -6.20      0.00 
  -10   14    8      6.84      0.00 
   -9   14    8     -1.49      0.00 
   -8   14    8     -1.48      0.00 
   -7   14    8     11.29      0.00 
   -6   14    8     -7.16      0.00 
   -5   14    8     -8.55      0.00 
   -4   14    8      9.63      0.00 
   -3   14    8      1.75      0.00 
   -2   14    8      0.20      0.00 
   -1   14    8     -2.66      0.00 
    0   14    8     -5.85      0.00 
    1   14    8     -0.57      0.00 
    2   14    8      6.69      0.00 
    3   14    8     -0.57      0.00 
    4   14    8     -3.75      0.00 
    5   14    8      0.48      0.00 
    6   14    8     -4.84      0.00 
    7   14    8     -4.10      0.00 
    8   14    8     -1.21      0.00 
    9   14    8     -0.60      0.00 
   10   14    8     -5.08      0.00 
   11   14    8      5.77      0.00 
   12   14    8      9.85      0.00 
   13   14    8     -0.26      0.00 
   14   14    8      3.12      0.00 
   15   14    8      3.17      0.00 
   16   14    8     -4.84      0.00 
   17   14    8     -3.30      0.00 
   18   14    8      3.01      0.00 
  -18   15    8      2.70      0.00 
  -17   15    8     -0.48      0.00 
  -16   15    8     -1.46      0.00 
  -15   15    8      3.78      0.00 
  -14   15    8      4.58      0.00 
  -13   15    8      1.54      0.00 
  -12   15    8      6.11      0.00 
  -11   15    8     -8.58      0.00 
  -10   15    8     -1.66      0.00 
   -9   15    8     -2.76      0.00 
   -8   15    8      0.35      0.00 
   -7   15    8      8.30      0.00 
   -6   15    8     -3.19      0.00 
   -5   15    8     -2.71      0.00 
   -4   15    8      2.35      0.00 
   -3   15    8    -11.14      0.00 
   -2   15    8     -1.55      0.00 
   -1   15    8     -0.16      0.00 
    0   15    8     -0.53      0.00 
    1   15    8      5.92      0.00 
    2   15    8      3.84      0.00 
    3   15    8      5.33      0.00 
    4   15    8     -0.77      0.00 
    5   15    8     -1.31      0.00 
    6   15    8     -3.88      0.00 
    7   15    8      6.59      0.00 
    8   15    8      2.61      0.00 
    9   15    8      6.40      0.00 
   10   15    8      1.97      0.00 
   11   15    8     -1.78      0.00 
   12   15    8      4.46      0.00 
   13   15    8     -8.19      0.00 
   14   15    8     -4.38      0.00 
   15   15    8     -1.45      0.00 
   16   15    8     -1.33      0.00 
   17   15    8     -0.37      0.00 
  -17   16    8     -0.75      0.00 
  -16   16    8     -7.75      0.00 
  -15   16    8     -0.26      0.00 
  -14   16    8      1.63      0.00 
  -13   16    8     -7.81      0.00 
  -12   16    8     10.10      0.00 
  -11   16    8     -3.10      0.00 
  -10   16    8     -3.31      0.00 
   -9   16    8     11.74      0.00 
   -8   16    8     -9.46      0.00 
   -7   16    8      8.46      0.00 
   -6   16    8      4.51      0.00 
   -5   16    8    -17.48      0.00 
   -4   16    8      6.92      0.00 
   -3   16    8      2.59      0.00 
   -2   16    8     -2.28      0.00 
   -1   16    8     11.10      0.00 
    0   16    8      4.50      0.00 
    1   16    8     -1.96      0.00 
    2   16    8     -9.57      0.00 
    3   16    8      1.07      0.00 
    4   16    8     -1.99      0.00 
    5   16    8     -3.98      0.00 
    6   16    8     -1.32      0.00 
    7   16    8     12.57      0.00 
    8   16    8      0.34      0.00 
    9   16    8     -8.50      0.00 
   10   16    8     -3.26      0.00 
   11   16    8     -9.02      0.00 
   12   16    8      2.97      0.00 
   13   16    8      7.28      0.00 
   14   16    8      2.79      0.00 
   15   16    8      0.23      0.00 
   16   16    8      5.47      0.00 
  -16   17    8     -5.55      0.00 
  -15   17    8     -2.56      0.00 
  -14   17    8     11.17      0.00 
  -13   17    8      2.77      0.00 
  -12   17    8      4.97      0.00 
  -11   17    8      7.87      0.00 
  -10   17    8    -11.56      0.00 
   -9   17    8     -3.61      0.00 
   -8   17    8     -5.78      0.00 
   -7   17    8     -2.25      0.00 
   -6   17    8     15.89      0.00 
   -5   17    8     -2.53      0.00 
   -4   17    8     -4.23      0.00 
   -3   17    8      2.69      0.00 
   -2   17    8     -0.53      0.00 
   -1   17    8      3.03      0.00 
    0   17    8    -15.70      0.00 
    1   17    8    -10.34      0.00 
    2   17    8      3.34      0.00 
    3   17    8      2.22      0.00 
    4   17    8      4.97      0.00 
    5   17    8      9.60      0.00 
    6   17    8     -1.74      0.00 
    7   17    8      1.17      0.00 
    8   17    8     -3.41      0.00 
    9   17    8     -5.82      0.00 
   10   17    8      8.67      0.00 
   11   17    8      3.88      0.00 
   12   17    8      3.17      0.00 
   13   17    8     -4.56      0.00 
   14   17    8     -6.01      0.00 
   15   17    8     -1.11      0.00 
  -15   18    8      5.23      0.00 
  -14   18    8      3.14      0.00 
  -13   18    8     -5.97      0.00 
  -12   18    8     -6.47      0.00 
  -11   18    8      0.44      0.00 
  -10   18    8     -3.94      0.00 
   -9   18    8      3.70      0.00 
   -8   18    8      5.34      0.00 
   -7   18    8     -1.31      0.00 
   -6   18    8     -2.94      0.00 
   -5   18    8     -4.67      0.00 
   -4   18    8     -6.43      0.00 
   -3   18    8      2.35      0.00 
   -2   18    8      2.39      0.00 
   -1   18    8      3.61      0.00 
    0   18    8      4.40      0.00 
    1   18    8     -1.36      0.00 
    2   18    8      2.00      0.00 
    3   18    8      4.21      0.00 
    4   18    8     -2.38      0.00 
    5   18    8      3.58      0.00 
    6   18    8     -2.46      0.00 
    7   18    8     -2.98      0.00 
    8   18    8     11.47      0.00 
    9   18    8     -1.48      0.00 
   10   18    8     -3.33      0.00 
   11   18    8     -6.06      0.00 
   12   18    8     -6.19      0.00 
   13   18    8     -0.33      0.00 
   14   18    8      9.46      0.00 
  -13   19    8     -3.17      0.00 
  -12   19    8      2.40      0.00 
  -11   19    8      3.29      0.00 
  -10   19    8     -8.84      0.00 
   -9   19    8      3.73      0.00 
   -8   19    8      6.33      0.00 
   -7   19    8      1.78      0.00 
   -6   19    8     -2.10      0.00 
   -5   19    8     -4.35      0.00 
   -4   19    8     11.31      0.00 
   -3   19    8      3.04      0.00 
   -2   19    8     -5.84      0.00 
   -1   19    8     -1.65      0.00 
    0   19    8     -5.78      0.00 
    1   19    8     -0.36      0.00 
    2   19    8     -1.42      0.00 
    3   19    8      2.59      0.00 
    4   19    8      5.30      0.00 
    5   19    8     -1.41      0.00 
    6   19    8      2.43      0.00 
    7   19    8     -6.59      0.00 
    8   19    8      0.75      0.00 
    9   19    8     -2.62      0.00 
   10   19    8     -1.95      0.00 
   11   19    8     -0.03      0.00 
   12   19    8      2.62      0.00 
   13   19    8      4.49      0.00 
  -12   20    8    -11.71      0.00 
  -11   20    8     -6.29      0.00 
  -10   20    8      0.45      0.00 
   -9   20    8     14.84      0.00 
   -8   20    8     16.21      0.00 
   -7   20    8     -6.97      0.00 
   -6   20    8     -7.59      0.00 
   -5   20    8     -9.93      0.00 
   -4   20    8     -4.76      0.00 
   -3   20    8     -1.07      0.00 
   -2   20    8     -9.78      0.00 
   -1   20    8      8.82      0.00 
    0   20    8      4.28      0.00 
    1   20    8      6.84      0.00 
    2   20    8     14.99      0.00 
    3   20    8    -12.39      0.00 
    4   20    8     -3.82      0.00 
    5   20    8      4.03      0.00 
    6   20    8     -7.13      0.00 
    7   20    8     -9.89      0.00 
    8   20    8     10.54      0.00 
    9   20    8      6.49      0.00 
   10   20    8     -0.66      0.00 
   11   20    8      0.89      0.00 
   12   20    8     -1.78      0.00 
  -10   21    8     -1.19      0.00 
   -9   21    8     -7.83      0.00 
   -8   21    8      7.95      0.00 
   -7   21    8     -1.86      0.00 
   -6   21    8    -14.27      0.00 
   -5   21    8     -5.59      0.00 
   -4   21    8      4.14      0.00 
   -3   21    8     10.15      0.00 
   -2   21    8      3.89      0.00 
   -1   21    8      5.07      0.00 
    0   21    8      1.91      0.00 
    1   21    8      0.10      0.00 
    2   21    8     -1.85      0.00 
    3   21    8    -12.51      0.00 
    4   21    8     -6.47      0.00 
    5   21    8      3.80      0.00 
    6   21    8      4.38      0.00 
    7   21    8      0.73      0.00 
    8   21    8      6.24      0.00 
    9   21    8     -1.31      0.00 
   10   21    8     -4.66      0.00 
   -8   22    8     -2.51      0.00 
   -7   22    8      6.01      0.00 
   -6   22    8      0.68      0.00 
   -5   22    8      2.22      0.00 
   -4   22    8      2.37      0.00 
   -3   22    8     -1.56      0.00 
   -2   22    8     -2.26      0.00 
   -1   22    8      5.92      0.00 
    0   22    8     -3.35      0.00 
    1   22    8     -5.59      0.00 
    2   22    8     -2.63      0.00 
    3   22    8      0.78      0.00 
    4   22    8      6.41      0.00 
    5   22    8      0.68      0.00 
    6   22    8      5.81      0.00 
    7   22    8     -0.33      0.00 
    8   22    8     -3.10      0.00 
   -4   23    8      4.02      0.00 
   -3   23    8     -1.14      0.00 
   -2   23    8     -8.47      0.00 
   -1   23    8      1.79      0.00 
    0   23    8     -2.22      0.00 
    1   23    8      2.83      0.00 
    2   23    8      2.22      0.00 
    3   23    8     -6.35      0.00 
    4   23    8      5.59      0.00 
  -23    0    9     -2.86      0.00 
  -21    0    9      3.19      0.00 
  -19    0    9      0.68      0.00 
  -17    0    9      1.66      0.00 
  -15    0    9     13.16      0.00 
  -13    0    9      2.13      0.00 
  -11    0    9    -14.38      0.00 
   -9    0    9      9.62      0.00 
   -7    0    9    -11.02      0.00 
   -5    0    9     -8.77      0.00 
   -1    0    9      4.44      0.00 
    1    0    9    -19.43      0.00 
    3    0    9     -9.38      0.00 
    5    0    9     -2.83      0.00 
    7    0    9     -0.01      0.00 
    9    0    9     -3.02      0.00 
   11    0    9      6.72      0.00 
   13    0    9     -4.38      0.00 
   15    0    9     -0.33      0.00 
   17    0    9      1.12      0.00 
   19    0    9      3.37      0.00 
   21    0    9     -0.90      0.00 
   23    0    9      2.96      0.00 
  -23    1    9      0.37      0.00 
  -22    1    9     -1.11      0.00 
  -21    1    9      3.20      0.00 
  -20    1    9     -2.32      0.00 
  -19    1    9     -2.29      0.00 
  -18    1    9      2.85      0.00 
  -17    1    9      1.80      0.00 
  -16    1    9     -3.52      0.00 
  -15    1    9     -2.30      0.00 
  -14    1    9    -12.30      0.00 
  -13    1    9      0.44      0.00 
  -12    1    9     -2.12      0.00 
  -11    1    9    -11.38      0.00 
  -10    1    9      2.11      0.00 
   -9    1    9      0.96      0.00 
   -8    1    9     24.42      0.00 
   -7    1    9     14.76      0.00 
   -6    1    9     -4.37      0.00 
   -5    1    9    -14.89      0.00 
   -3    1    9     12.37      0.00 
   -2    1    9     15.72      0.00 
   -1    1    9      0.23      0.00 
    0    1    9      7.02      0.00 
    2    1    9     30.24      0.00 
    3    1    9      1.30      0.00 
    4    1    9     -4.44      0.00 
    5    1    9      7.93      0.00 
    6    1    9     -5.03      0.00 
    7    1    9     -9.39      0.00 
    8    1    9      9.78      0.00 
    9    1    9      6.08      0.00 
   10    1    9      8.38      0.00 
   11    1    9     -6.69      0.00 
   12    1    9     -4.55      0.00 
   13    1    9     -0.46      0.00 
   14    1    9      2.70      0.00 
   15    1    9      2.33      0.00 
   16    1    9      0.62      0.00 
   17    1    9      2.71      0.00 
   18    1    9     -0.12      0.00 
   19    1    9     -1.57      0.00 
   20    1    9     -2.06      0.00 
   21    1    9     -0.66      0.00 
   22    1    9     -1.67      0.00 
   23    1    9     -0.24      0.00 
  -23    2    9      3.14      0.00 
  -22    2    9     -0.49      0.00 
  -21    2    9      1.32      0.00 
  -20    2    9      1.43      0.00 
  -19    2    9     -1.18      0.00 
  -18    2    9     -3.07      0.00 
  -17    2    9      1.93      0.00 
  -16    2    9     -7.38      0.00 
  -15    2    9      6.43      0.00 
  -14    2    9      8.57      0.00 
  -13    2    9      5.37      0.00 
  -12    2    9      9.65      0.00 
  -11    2    9      5.61      0.00 
  -10    2    9      0.80      0.00 
   -9    2    9    -15.39      0.00 
   -8    2    9      1.86      0.00 
   -7    2    9    -13.23      0.00 
   -6    2    9    -20.30      0.00 
   -5    2    9      3.40      0.00 
   -4    2    9      3.60      0.00 
   -3    2    9      8.54      0.00 
   -2    2    9     14.42      0.00 
   -1    2    9    -25.04      0.00 
    0    2    9     -5.41      0.00 
    1    2    9    -21.07      0.00 
    3    2    9      7.70      0.00 
    5    2    9    -22.58      0.00 
    6    2    9      9.97      0.00 
    7    2    9      8.19      0.00 
    8    2    9     11.77      0.00 
    9    2    9     -5.75      0.00 
   10    2    9     -7.15      0.00 
   11    2    9     -5.63      0.00 
   12    2    9      3.45      0.00 
   13    2    9      6.50      0.00 
   14    2    9      0.32      0.00 
   15    2    9     -1.19      0.00 
   16    2    9     -1.82      0.00 
   17    2    9     -0.84      0.00 
   18    2    9     -1.50      0.00 
   19    2    9      0.23      0.00 
   20    2    9     -2.91      0.00 
   21    2    9      1.33      0.00 
   22    2    9      1.19      0.00 
  -23    3    9      0.47      0.00 
  -22    3    9     -0.63      0.00 
  -21    3    9      0.25      0.00 
  -20    3    9     -1.86      0.00 
  -19    3    9     -1.43      0.00 
  -18    3    9     -0.59      0.00 
  -17    3    9      4.83      0.00 
  -16    3    9     -3.62      0.00 
  -15    3    9      1.23      0.00 
  -14    3    9     -2.14      0.00 
  -13    3    9    -11.78      0.00 
  -12    3    9      9.68      0.00 
  -11    3    9    -14.11      0.00 
  -10    3    9     -6.56      0.00 
   -9    3    9     -3.58      0.00 
   -8    3    9    -10.33      0.00 
   -7    3    9      4.48      0.00 
   -6    3    9     12.08      0.00 
   -5    3    9      7.49      0.00 
   -4    3    9     15.30      0.00 
   -3    3    9     -9.89      0.00 
   -2    3    9      2.13      0.00 
   -1    3    9     -5.47      0.00 
    0    3    9    -18.73      0.00 
    1    3    9     31.64      0.00 
    4    3    9      8.45      0.00 
    5    3    9      6.96      0.00 
    6    3    9     12.91      0.00 
    7    3    9      1.27      0.00 
    8    3    9     10.31      0.00 
    9    3    9    -13.06      0.00 
   10    3    9     -4.73      0.00 
   11    3    9      6.83      0.00 
   12    3    9      1.24      0.00 
   13    3    9     -0.42      0.00 
   14    3    9      3.68      0.00 
   15    3    9     -0.30      0.00 
   16    3    9     -4.16      0.00 
   17    3    9      0.49      0.00 
   18    3    9      1.63      0.00 
   19    3    9      1.29      0.00 
   20    3    9     -0.54      0.00 
   21    3    9      1.99      0.00 
   22    3    9     -0.55      0.00 
  -22    4    9     -3.49      0.00 
  -21    4    9     -0.33      0.00 
  -20    4    9      3.03      0.00 
  -19    4    9      0.03      0.00 
  -18    4    9     -2.46      0.00 
  -17    4    9      0.02      0.00 
  -16    4    9     -3.71      0.00 
  -15    4    9     -1.76      0.00 
  -14    4    9      3.27      0.00 
  -13    4    9     -4.62      0.00 
  -12    4    9      5.54      0.00 
  -11    4    9      6.78      0.00 
  -10    4    9      7.29      0.00 
   -9    4    9      0.54      0.00 
   -8    4    9     -3.11      0.00 
   -7    4    9      2.30      0.00 
   -6    4    9      2.67      0.00 
   -5    4    9      6.23      0.00 
   -4    4    9     12.44      0.00 
   -2    4    9    -13.90      0.00 
   -1    4    9     25.24      0.00 
    0    4    9      9.14      0.00 
    1    4    9     -8.69      0.00 
    3    4    9    -28.24      0.00 
    4    4    9    -11.13      0.00 
    5    4    9     -7.55      0.00 
    6    4    9     14.15      0.00 
    7    4    9    -16.03      0.00 
    8    4    9     -4.44      0.00 
    9    4    9     -6.67      0.00 
   12    4    9      2.50      0.00 
   13    4    9     -5.14      0.00 
   14    4    9     -2.11      0.00 
   15    4    9      2.56      0.00 
   16    4    9     -3.14      0.00 
   17    4    9     -2.81      0.00 
   18    4    9     -1.08      0.00 
   19    4    9      1.19      0.00 
   20    4    9     -0.18      0.00 
   21    4    9      1.28      0.00 
   22    4    9     -3.64      0.00 
  -22    5    9      2.27      0.00 
  -21    5    9     -3.32      0.00 
  -20    5    9     -0.69      0.00 
  -19    5    9     -0.70      0.00 
  -18    5    9      0.40      0.00 
  -17    5    9      4.77      0.00 
  -16    5    9      0.47      0.00 
  -15    5    9     -0.16      0.00 
  -14    5    9     -1.50      0.00 
  -13    5    9     -5.46      0.00 
  -12    5    9     -3.20      0.00 
  -11    5    9     -5.41      0.00 
  -10    5    9     11.44      0.00 
   -8    5    9    -11.78      0.00 
   -7    5    9     -4.71      0.00 
   -6    5    9      0.44      0.00 
   -5    5    9    -12.94      0.00 
   -4    5    9     -5.03      0.00 
   -2    5    9     -7.84      0.00 
    0    5    9     17.00      0.00 
    1    5    9     -5.89      0.00 
    2    5    9    -10.42      0.00 
    3    5    9      5.25      0.00 
    4    5    9     38.83      0.00 
    5    5    9      6.91      0.00 
    6    5    9      7.79      0.00 
    7    5    9     -7.79      0.00 
    8    5    9     -5.32      0.00 
    9    5    9     13.02      0.00 
   10    5    9      9.93      0.00 
   12    5    9     -4.40      0.00 
   13    5    9      1.02      0.00 
   14    5    9     -4.84      0.00 
   15    5    9     -1.21      0.00 
   16    5    9      2.46      0.00 
   17    5    9      4.43      0.00 
   18    5    9     -2.54      0.00 
   19    5    9      0.93      0.00 
   20    5    9     -1.21      0.00 
   21    5    9      1.82      0.00 
   22    5    9     -0.40      0.00 
  -22    6    9      0.15      0.00 
  -21    6    9     -2.72      0.00 
  -20    6    9      1.51      0.00 
  -19    6    9      4.95      0.00 
  -18    6    9     -1.21      0.00 
  -17    6    9      0.58      0.00 
  -16    6    9     -4.76      0.00 
  -15    6    9     -2.19      0.00 
  -14    6    9     -0.17      0.00 
  -13    6    9     -3.14      0.00 
  -12    6    9     14.39      0.00 
  -11    6    9      7.04      0.00 
   -9    6    9      6.70      0.00 
   -8    6    9     -6.89      0.00 
   -7    6    9     -0.27      0.00 
   -6    6    9     16.34      0.00 
   -5    6    9     12.16      0.00 
   -4    6    9      1.34      0.00 
   -3    6    9     -9.02      0.00 
   -2    6    9      2.69      0.00 
   -1    6    9      7.27      0.00 
    1    6    9     -0.84      0.00 
    2    6    9     14.01      0.00 
    3    6    9     -6.80      0.00 
    4    6    9     -6.81      0.00 
    5    6    9    -23.05      0.00 
    6    6    9     -5.38      0.00 
    7    6    9     -2.95      0.00 
    8    6    9      4.59      0.00 
    9    6    9     -4.28      0.00 
   10    6    9     -7.08      0.00 
   11    6    9      2.86      0.00 
   12    6    9      0.09      0.00 
   13    6    9      1.14      0.00 
   14    6    9      0.13      0.00 
   15    6    9      2.75      0.00 
   16    6    9     -1.80      0.00 
   17    6    9      0.95      0.00 
   18    6    9     -2.97      0.00 
   19    6    9      0.22      0.00 
   20    6    9      1.10      0.00 
   21    6    9      1.11      0.00 
   22    6    9     -0.96      0.00 
  -22    7    9     -0.03      0.00 
  -21    7    9      2.30      0.00 
  -20    7    9     -3.19      0.00 
  -19    7    9     -2.22      0.00 
  -18    7    9     -3.13      0.00 
  -17    7    9     -2.93      0.00 
  -16    7    9     -1.93      0.00 
  -15    7    9      1.04      0.00 
  -14    7    9      3.31      0.00 
  -13    7    9      0.22      0.00 
  -12    7    9     -1.87      0.00 
  -11    7    9      0.08      0.00 
   -9    7    9      5.92      0.00 
   -8    7    9      9.63      0.00 
   -7    7    9      1.19      0.00 
   -6    7    9     -3.79      0.00 
   -5    7    9    -15.81      0.00 
   -4    7    9     -0.38      0.00 
   -3    7    9      7.16      0.00 
   -2    7    9     -3.20      0.00 
   -1    7    9    -12.83      0.00 
    0    7    9     -3.09      0.00 
    1    7    9     -3.81      0.00 
    2    7    9      9.93      0.00 
    3    7    9    -14.36      0.00 
    4    7    9     -3.54      0.00 
    5    7    9      3.85      0.00 
    6    7    9     16.84      0.00 
    7    7    9     11.80      0.00 
    8    7    9      5.11      0.00 
    9    7    9      1.53      0.00 
   10    7    9     -3.31      0.00 
   11    7    9     -0.47      0.00 
   12    7    9      0.09      0.00 
   13    7    9      1.69      0.00 
   14    7    9     -4.75      0.00 
   15    7    9      3.13      0.00 
   16    7    9     -3.84      0.00 
   17    7    9      0.04      0.00 
   18    7    9      2.34      0.00 
   19    7    9      0.43      0.00 
   20    7    9     -0.28      0.00 
   21    7    9      0.19      0.00 
  -21    8    9     -0.56      0.00 
  -20    8    9     -2.61      0.00 
  -19    8    9      3.10      0.00 
  -18    8    9     -1.80      0.00 
  -17    8    9     -0.98      0.00 
  -16    8    9      3.21      0.00 
  -15    8    9      1.26      0.00 
  -14    8    9      6.62      0.00 
  -13    8    9      6.68      0.00 
  -12    8    9     -1.54      0.00 
  -11    8    9     -1.13      0.00 
   -9    8    9      8.27      0.00 
   -7    8    9     -6.39      0.00 
   -6    8    9     -4.56      0.00 
   -5    8    9      1.76      0.00 
   -4    8    9      2.50      0.00 
   -3    8    9     -2.23      0.00 
   -2    8    9      9.69      0.00 
   -1    8    9      3.61      0.00 
    0    8    9      4.46      0.00 
    1    8    9     -6.34      0.00 
    2    8    9      8.69      0.00 
    3    8    9      2.58      0.00 
    4    8    9      2.69      0.00 
    5    8    9     -2.41      0.00 
    6    8    9     -0.49      0.00 
    7    8    9      0.90      0.00 
    8    8    9     -8.47      0.00 
    9    8    9    -11.19      0.00 
   10    8    9     -1.81      0.00 
   11    8    9      3.48      0.00 
   12    8    9     -2.51      0.00 
   13    8    9      2.18      0.00 
   14    8    9     -4.22      0.00 
   15    8    9     -0.80      0.00 
   16    8    9     -0.66      0.00 
   17    8    9     -1.29      0.00 
   18    8    9      1.77      0.00 
   19    8    9      0.69      0.00 
   20    8    9     -0.04      0.00 
   21    8    9      0.43      0.00 
  -21    9    9      0.69      0.00 
  -20    9    9      0.69      0.00 
  -19    9    9      0.74      0.00 
  -18    9    9     -2.20      0.00 
  -17    9    9     -2.91      0.00 
  -16    9    9      5.78      0.00 
  -15    9    9      4.70      0.00 
  -14    9    9     -0.41      0.00 
  -13    9    9     -0.76      0.00 
  -12    9    9     -5.76      0.00 
  -11    9    9     -1.57      0.00 
   -9    9    9      1.10      0.00 
   -7    9    9     -8.06      0.00 
   -6    9    9     -0.31      0.00 
   -5    9    9      5.14      0.00 
   -4    9    9     -0.31      0.00 
   -3    9    9     -9.27      0.00 
   -2    9    9      2.82      0.00 
   -1    9    9     -2.75      0.00 
    0    9    9      3.02      0.00 
    1    9    9    -13.93      0.00 
    2    9    9     -5.06      0.00 
    3    9    9      4.72      0.00 
    4    9    9      8.30      0.00 
    5    9    9      4.17      0.00 
    6    9    9     -6.73      0.00 
    7    9    9     -9.93      0.00 
    8    9    9      5.29      0.00 
    9    9    9      9.58      0.00 
   10    9    9      2.80      0.00 
   11    9    9      7.43      0.00 
   12    9    9     -2.55      0.00 
   13    9    9      3.45      0.00 
   14    9    9      1.07      0.00 
   15    9    9     -1.26      0.00 
   16    9    9      2.55      0.00 
   17    9    9      0.84      0.00 
   18    9    9      0.11      0.00 
   19    9    9     -1.70      0.00 
   20    9    9      1.01      0.00 
   21    9    9     -0.29      0.00 
  -21   10    9     -0.82      0.00 
  -20   10    9     -4.09      0.00 
  -19   10    9     -0.17      0.00 
  -18   10    9      2.43      0.00 
  -17   10    9      2.48      0.00 
  -16   10    9      5.16      0.00 
  -15   10    9      0.78      0.00 
  -14   10    9     -0.41      0.00 
  -13   10    9     -7.21      0.00 
  -12   10    9     -3.92      0.00 
  -11   10    9     10.10      0.00 
  -10   10    9     -5.49      0.00 
   -8   10    9      9.56      0.00 
   -7   10    9     -0.43      0.00 
   -5   10    9     -8.66      0.00 
   -4   10    9      2.11      0.00 
   -3   10    9     -2.00      0.00 
   -2   10    9      7.84      0.00 
   -1   10    9     -1.52      0.00 
    0   10    9      5.29      0.00 
    1   10    9      1.69      0.00 
    2   10    9      5.16      0.00 
    3   10    9      0.42      0.00 
    4   10    9      0.56      0.00 
    5   10    9      2.30      0.00 
    6   10    9     -2.03      0.00 
    7   10    9     -1.77      0.00 
    8   10    9     -6.58      0.00 
    9   10    9      5.68      0.00 
   10   10    9     -3.66      0.00 
   11   10    9     -4.50      0.00 
   12   10    9     -4.62      0.00 
   13   10    9     -3.64      0.00 
   14   10    9      1.92      0.00 
   15   10    9     -1.15      0.00 
   16   10    9     -2.12      0.00 
   17   10    9     -3.55      0.00 
   18   10    9     -0.33      0.00 
   19   10    9      0.60      0.00 
   20   10    9      3.23      0.00 
  -20   11    9      3.51      0.00 
  -19   11    9      0.68      0.00 
  -18   11    9      2.10      0.00 
  -17   11    9     -2.25      0.00 
  -16   11    9      0.07      0.00 
  -15   11    9     -0.06      0.00 
  -14   11    9     -5.15      0.00 
  -13   11    9      1.03      0.00 
  -12   11    9      2.13      0.00 
  -11   11    9      1.56      0.00 
  -10   11    9     -3.06      0.00 
   -9   11    9     -4.47      0.00 
   -8   11    9      3.65      0.00 
   -7   11    9     -1.54      0.00 
   -6   11    9     10.33      0.00 
   -5   11    9      0.22      0.00 
   -4   11    9      4.33      0.00 
   -3   11    9     -1.68      0.00 
   -2   11    9      1.15      0.00 
   -1   11    9     -5.20      0.00 
    1   11    9     -5.85      0.00 
    2   11    9     -2.65      0.00 
    3   11    9      4.74      0.00 
    4   11    9      0.44      0.00 
    5   11    9      0.14      0.00 
    6   11    9     -4.16      0.00 
    7   11    9      7.27      0.00 
    8   11    9     -1.37      0.00 
    9   11    9     -1.88      0.00 
   10   11    9      3.57      0.00 
   11   11    9     -1.17      0.00 
   12   11    9      3.70      0.00 
   13   11    9      1.95      0.00 
   14   11    9      1.63      0.00 
   15   11    9      1.52      0.00 
   16   11    9      3.27      0.00 
   17   11    9      0.46      0.00 
   18   11    9      3.48      0.00 
   19   11    9     -0.60      0.00 
   20   11    9     -3.26      0.00 
  -19   12    9      3.50      0.00 
  -18   12    9     -1.01      0.00 
  -17   12    9     -1.23      0.00 
  -16   12    9     -2.09      0.00 
  -15   12    9      2.19      0.00 
  -14   12    9      1.63      0.00 
  -13   12    9      4.67      0.00 
  -12   12    9      4.41      0.00 
  -11   12    9      3.15      0.00 
  -10   12    9     -1.09      0.00 
   -9   12    9     -0.03      0.00 
   -8   12    9     10.86      0.00 
   -7   12    9     -5.99      0.00 
   -4   12    9      3.79      0.00 
   -3   12    9     -6.70      0.00 
   -2   12    9     -3.42      0.00 
   -1   12    9     -3.82      0.00 
    0   12    9      1.31      0.00 
    2   12    9      7.51      0.00 
    3   12    9      1.11      0.00 
    4   12    9     -4.42      0.00 
    5   12    9     -1.00      0.00 
    6   12    9      0.11      0.00 
    7   12    9      5.76      0.00 
    9   12    9     -5.83      0.00 
   10   12    9      5.71      0.00 
   11   12    9      0.44      0.00 
   12   12    9     -5.02      0.00 
   13   12    9     -2.82      0.00 
   14   12    9     -2.77      0.00 
   15   12    9     -4.81      0.00 
   16   12    9      3.86      0.00 
   17   12    9      1.46      0.00 
   18   12    9     -4.83      0.00 
   19   12    9     -1.16      0.00 
  -19   13    9      0.40      0.00 
  -18   13    9     -0.64      0.00 
  -17   13    9     -1.09      0.00 
  -16   13    9     -0.16      0.00 
  -15   13    9     -2.61      0.00 
  -14   13    9     -0.05      0.00 
  -13   13    9      0.97      0.00 
  -12   13    9     -8.23      0.00 
  -11   13    9      1.82      0.00 
  -10   13    9      1.27      0.00 
   -9   13    9     -8.84      0.00 
   -8   13    9     -4.35      0.00 
   -7   13    9    -17.30      0.00 
   -6   13    9      4.89      0.00 
   -5   13    9      8.92      0.00 
   -4   13    9     -0.52      0.00 
   -3   13    9      6.81      0.00 
   -2   13    9      5.44      0.00 
   -1   13    9      2.91      0.00 
    0   13    9      2.54      0.00 
    1   13    9     -1.55      0.00 
    2   13    9      0.06      0.00 
    3   13    9     -1.26      0.00 
    4   13    9     -2.87      0.00 
    5   13    9      2.69      0.00 
    6   13    9     -5.22      0.00 
    7   13    9     -0.68      0.00 
    8   13    9      5.21      0.00 
    9   13    9     -2.66      0.00 
   10   13    9      0.50      0.00 
   11   13    9      0.86      0.00 
   12   13    9     -2.77      0.00 
   13   13    9     -7.29      0.00 
   14   13    9      5.14      0.00 
   15   13    9      0.94      0.00 
   16   13    9     -1.35      0.00 
   17   13    9      5.14      0.00 
   18   13    9     -0.85      0.00 
   19   13    9      0.97      0.00 
  -18   14    9      1.89      0.00 
  -17   14    9      1.00      0.00 
  -16   14    9      1.75      0.00 
  -15   14    9     -0.45      0.00 
  -14   14    9     -3.25      0.00 
  -13   14    9      8.21      0.00 
  -12   14    9      3.16      0.00 
  -11   14    9     -1.26      0.00 
  -10   14    9      5.96      0.00 
   -9   14    9     -5.44      0.00 
   -8   14    9      0.93      0.00 
   -7   14    9      3.87      0.00 
   -6   14    9      3.64      0.00 
   -5   14    9      8.02      0.00 
   -4   14    9     -2.11      0.00 
   -3   14    9      1.78      0.00 
   -2   14    9     -2.35      0.00 
   -1   14    9     -4.63      0.00 
    0   14    9     -1.85      0.00 
    2   14    9      4.57      0.00 
    3   14    9      6.70      0.00 
    4   14    9     -5.70      0.00 
    5   14    9      0.43      0.00 
    6   14    9      3.24      0.00 
    7   14    9      2.58      0.00 
    8   14    9      0.50      0.00 
    9   14    9     -4.78      0.00 
   10   14    9     -0.38      0.00 
   11   14    9     -4.87      0.00 
   12   14    9     -0.12      0.00 
   13   14    9      3.53      0.00 
   14   14    9      3.40      0.00 
   15   14    9      3.27      0.00 
   16   14    9     -1.43      0.00 
   17   14    9     -3.06      0.00 
   18   14    9     -3.82      0.00 
  -17   15    9     -0.83      0.00 
  -16   15    9      0.56      0.00 
  -15   15    9     -1.21      0.00 
  -14   15    9     -3.76      0.00 
  -13   15    9      5.13      0.00 
  -12   15    9      3.39      0.00 
  -11   15    9     -9.72      0.00 
  -10   15    9     -4.71      0.00 
   -9   15    9     -6.56      0.00 
   -8   15    9      5.82      0.00 
   -7   15    9      3.39      0.00 
   -6   15    9     -2.85      0.00 
   -5   15    9      5.14      0.00 
   -4   15    9    -11.70      0.00 
   -3   15    9     -4.10      0.00 
   -2   15    9      6.61      0.00 
    0   15    9      3.04      0.00 
    1   15    9      0.90      0.00 
    2   15    9     -2.66      0.00 
    3   15    9      6.42      0.00 
    4   15    9     -5.34      0.00 
    5   15    9     -2.00      0.00 
    6   15    9      6.75      0.00 
    7   15    9     -1.69      0.00 
    8   15    9     -8.09      0.00 
    9   15    9      0.43      0.00 
   10   15    9     -0.18      0.00 
   11   15    9      1.70      0.00 
   12   15    9      3.43      0.00 
   13   15    9     -3.29      0.00 
   14   15    9      0.12      0.00 
   15   15    9     -0.31      0.00 
   16   15    9     -3.67      0.00 
   17   15    9     -0.14      0.00 
  -16   16    9      2.70      0.00 
  -15   16    9      0.64      0.00 
  -14   16    9     -2.88      0.00 
  -13   16    9     -1.42      0.00 
  -12   16    9      5.13      0.00 
  -11   16    9      0.23      0.00 
  -10   16    9      6.53      0.00 
   -9   16    9     -1.93      0.00 
   -8   16    9     -3.83      0.00 
   -7   16    9      2.65      0.00 
   -6   16    9     -5.01      0.00 
   -5   16    9      5.01      0.00 
   -4   16    9     -1.03      0.00 
   -3   16    9      5.28      0.00 
   -2   16    9     -0.01      0.00 
   -1   16    9     -6.05      0.00 
    0   16    9      4.17      0.00 
    1   16    9      3.59      0.00 
    2   16    9     -3.98      0.00 
    3   16    9      2.13      0.00 
    4   16    9      0.83      0.00 
    5   16    9     -0.83      0.00 
    6   16    9     -1.65      0.00 
    7   16    9      5.39      0.00 
    8   16    9     -3.18      0.00 
    9   16    9     -0.06      0.00 
   10   16    9     -0.26      0.00 
   11   16    9     -6.83      0.00 
   12   16    9     -2.31      0.00 
   13   16    9      4.20      0.00 
   14   16    9      5.57      0.00 
   15   16    9      2.59      0.00 
   16   16    9     -3.30      0.00 
  -16   17    9      2.64      0.00 
  -15   17    9      2.86      0.00 
  -14   17    9     -4.12      0.00 
  -13   17    9     -0.42      0.00 
  -12   17    9      4.25      0.00 
  -11   17    9     -9.56      0.00 
  -10   17    9     -0.76      0.00 
   -9   17    9     -0.79      0.00 
   -8   17    9     -2.58      0.00 
   -7   17    9      3.98      0.00 
   -6   17    9     -7.29      0.00 
   -5   17    9     11.61      0.00 
   -4   17    9     -5.86      0.00 
   -3   17    9     -7.91      0.00 
   -2   17    9      3.13      0.00 
   -1   17    9     -0.90      0.00 
    0   17    9      7.19      0.00 
    1   17    9      7.34      0.00 
    2   17    9      1.15      0.00 
    3   17    9     -5.74      0.00 
    4   17    9     -5.69      0.00 
    5   17    9      1.51      0.00 
    6   17    9     -4.68      0.00 
    7   17    9      3.23      0.00 
    8   17    9     -3.51      0.00 
    9   17    9     -0.34      0.00 
   10   17    9      2.45      0.00 
   11   17    9      2.82      0.00 
   12   17    9      4.17      0.00 
   13   17    9      0.67      0.00 
   14   17    9     -5.62      0.00 
   15   17    9     -7.80      0.00 
  -14   18    9      0.54      0.00 
  -13   18    9     -7.63      0.00 
  -12   18    9      0.76      0.00 
  -11   18    9     -6.87      0.00 
  -10   18    9     11.61      0.00 
   -9   18    9     20.52      0.00 
   -8   18    9     -7.74      0.00 
   -7   18    9     -4.98      0.00 
   -6   18    9    -16.29      0.00 
   -5   18    9     13.48      0.00 
   -4   18    9      4.55      0.00 
   -3   18    9    -11.44      0.00 
   -2   18    9      9.70      0.00 
   -1   18    9      8.78      0.00 
    0   18    9      7.44      0.00 
    2   18    9    -12.03      0.00 
    3   18    9     -7.95      0.00 
    4   18    9     -0.46      0.00 
    5   18    9     10.77      0.00 
    6   18    9     -2.62      0.00 
    7   18    9      1.98      0.00 
    8   18    9     -1.33      0.00 
    9   18    9     -4.47      0.00 
   10   18    9     -1.08      0.00 
   11   18    9      3.75      0.00 
   12   18    9      3.77      0.00 
   13   18    9     -5.39      0.00 
   14   18    9     -3.79      0.00 
  -13   19    9     -3.47      0.00 
  -12   19    9      6.60      0.00 
  -11   19    9      3.54      0.00 
  -10   19    9    -13.94      0.00 
   -9   19    9      3.26      0.00 
   -8   19    9     -9.74      0.00 
   -7   19    9      3.17      0.00 
   -6   19    9     -4.48      0.00 
   -5   19    9      0.88      0.00 
   -4   19    9     13.49      0.00 
   -3   19    9     -0.14      0.00 
   -2   19    9     -1.87      0.00 
   -1   19    9     -7.56      0.00 
    0   19    9     -6.95      0.00 
    1   19    9      2.32      0.00 
    2   19    9      0.10      0.00 
    3   19    9     -0.28      0.00 
    4   19    9      3.89      0.00 
    5   19    9      3.89      0.00 
    6   19    9    -11.03      0.00 
    7   19    9      0.59      0.00 
    8   19    9     -1.37      0.00 
    9   19    9     -4.35      0.00 
   10   19    9     11.24      0.00 
   11   19    9      4.46      0.00 
   12   19    9     -2.19      0.00 
   13   19    9     -1.40      0.00 
  -12   20    9     -3.04      0.00 
  -11   20    9      1.62      0.00 
  -10   20    9     -6.59      0.00 
   -9   20    9      2.29      0.00 
   -8   20    9     -1.51      0.00 
   -7   20    9      1.61      0.00 
   -6   20    9      4.45      0.00 
   -5   20    9      5.34      0.00 
   -4   20    9     -1.62      0.00 
   -3   20    9      2.96      0.00 
   -2   20    9     -0.28      0.00 
   -1   20    9     -6.02      0.00 
    0   20    9     -0.62      0.00 
    1   20    9     -2.15      0.00 
    2   20    9      4.47      0.00 
    3   20    9      5.84      0.00 
    4   20    9     -2.96      0.00 
    5   20    9      5.05      0.00 
    6   20    9     -1.78      0.00 
    7   20    9      0.13      0.00 
    8   20    9      3.75      0.00 
    9   20    9     -1.87      0.00 
   10   20    9      0.25      0.00 
   11   20    9     -2.84      0.00 
  -10   21    9     -2.78      0.00 
   -9   21    9      0.22      0.00 
   -8   21    9      2.58      0.00 
   -7   21    9      4.54      0.00 
   -6   21    9      2.16      0.00 
   -5   21    9     10.65      0.00 
   -4   21    9     -9.12      0.00 
   -3   21    9     -6.56      0.00 
   -2   21    9      4.00      0.00 
   -1   21    9    -11.72      0.00 
    0   21    9      1.26      0.00 
    1   21    9      4.09      0.00 
    2   21    9     -3.34      0.00 
    3   21    9     14.24      0.00 
    4   21    9     -5.34      0.00 
    5   21    9     -6.01      0.00 
    6   21    9      1.14      0.00 
    7   21    9     -2.68      0.00 
    8   21    9     -2.03      0.00 
    9   21    9     -2.74      0.00 
   10   21    9      1.46      0.00 
   -7   22    9      3.87      0.00 
   -6   22    9     -7.22      0.00 
   -5   22    9     -6.39      0.00 
   -4   22    9     -4.06      0.00 
   -3   22    9     -2.62      0.00 
   -2   22    9     10.70      0.00 
   -1   22    9      9.63      0.00 
    0   22    9     -2.38      0.00 
    1   22    9     -0.93      0.00 
    2   22    9     -3.44      0.00 
    3   22    9      6.22      0.00 
    4   22    9     -7.02      0.00 
    5   22    9     -8.31      0.00 
    6   22    9      6.28      0.00 
    7   22    9      1.23      0.00 
   -4   23    9      5.31      0.00 
   -3   23    9     -0.40      0.00 
   -2   23    9      6.38      0.00 
   -1   23    9     -1.11      0.00 
    0   23    9     -6.37      0.00 
    1   23    9     -0.04      0.00 
    2   23    9     -8.36      0.00 
    3   23    9     -1.28      0.00 
    4   23    9      7.00      0.00 
  -22    0   10     -1.04      0.00 
  -20    0   10     -3.77      0.00 
  -18    0   10     -4.65      0.00 
  -16    0   10     -0.77      0.00 
  -14    0   10     -4.16      0.00 
  -12    0   10    -12.05      0.00 
  -10    0   10    -11.42      0.00 
   -8    0   10      7.15      0.00 
   -6    0   10     14.24      0.00 
   -4    0   10     30.24      0.00 
    0    0   10     34.39      0.00 
    2    0   10      9.70      0.00 
    4    0   10     -7.59      0.00 
    6    0   10      9.75      0.00 
    8    0   10     -6.08      0.00 
   10    0   10     -1.00      0.00 
   12    0   10      6.54      0.00 
   14    0   10     -1.95      0.00 
   16    0   10      2.20      0.00 
   18    0   10     -4.90      0.00 
   20    0   10     -0.59      0.00 
   22    0   10     -0.08      0.00 
  -23    1   10      1.00      0.00 
  -22    1   10     -1.67      0.00 
  -21    1   10      0.91      0.00 
  -20    1   10      1.03      0.00 
  -19    1   10      3.51      0.00 
  -18    1   10      0.95      0.00 
  -17    1   10      1.50      0.00 
  -16    1   10      2.09      0.00 
  -15    1   10      3.69      0.00 
  -14    1   10     -9.67      0.00 
  -13    1   10     12.83      0.00 
  -12    1   10     11.95      0.00 
  -11    1   10     -3.00      0.00 
  -10    1   10      2.96      0.00 
   -9    1   10      2.95      0.00 
   -8    1   10      1.56      0.00 
   -7    1   10     -6.10      0.00 
   -6    1   10     11.12      0.00 
   -5    1   10    -11.72      0.00 
   -4    1   10     -7.80      0.00 
   -3    1   10     -5.30      0.00 
   -2    1   10    -10.32      0.00 
    0    1   10     11.51      0.00 
    1    1   10     -0.70      0.00 
    2    1   10    -15.25      0.00 
    3    1   10    -19.95      0.00 
    4    1   10     -8.46      0.00 
    5    1   10     11.63      0.00 
    6    1   10      8.31      0.00 
    7    1   10     -1.62      0.00 
    8    1   10     -1.52      0.00 
    9    1   10     -7.27      0.00 
   10    1   10      4.33      0.00 
   11    1   10     -1.07      0.00 
   12    1   10     -0.98      0.00 
   13    1   10     -0.42      0.00 
   14    1   10     -0.06      0.00 
   15    1   10     -4.97      0.00 
   16    1   10     -1.86      0.00 
   17    1   10      2.28      0.00 
   18    1   10      0.20      0.00 
   19    1   10     -0.32      0.00 
   20    1   10      1.23      0.00 
   21    1   10      3.50      0.00 
   22    1   10     -1.65      0.00 
  -23    2   10     -0.36      0.00 
  -22    2   10     -1.73      0.00 
  -21    2   10     -0.11      0.00 
  -20    2   10     -1.15      0.00 
  -19    2   10      3.27      0.00 
  -18    2   10     -5.90      0.00 
  -17    2   10      2.11      0.00 
  -16    2   10     -3.72      0.00 
  -15    2   10     -0.47      0.00 
  -14    2   10     -8.17      0.00 
  -13    2   10     -7.09      0.00 
  -12    2   10     -2.74      0.00 
  -11    2   10     -1.87      0.00 
  -10    2   10      2.40      0.00 
   -8    2   10     -4.79      0.00 
   -7    2   10     -2.67      0.00 
   -6    2   10     16.28      0.00 
   -5    2   10     11.03      0.00 
   -4    2   10     -1.53      0.00 
   -3    2   10     -6.25      0.00 
   -2    2   10     28.96      0.00 
   -1    2   10      3.97      0.00 
    0    2   10     10.41      0.00 
    1    2   10      8.72      0.00 
    2    2   10     -6.51      0.00 
    5    2   10      6.26      0.00 
    6    2   10     10.77      0.00 
    7    2   10    -11.87      0.00 
    8    2   10     -2.30      0.00 
    9    2   10     -6.60      0.00 
   10    2   10      6.89      0.00 
   11    2   10      1.51      0.00 
   12    2   10     -3.12      0.00 
   13    2   10     -2.71      0.00 
   14    2   10      0.43      0.00 
   15    2   10     -1.23      0.00 
   16    2   10     -1.55      0.00 
   17    2   10      5.71      0.00 
   18    2   10      2.38      0.00 
   19    2   10      0.83      0.00 
   20    2   10     -1.69      0.00 
   21    2   10     -1.56      0.00 
   22    2   10     -1.36      0.00 
  -22    3   10      1.30      0.00 
  -21    3   10      1.08      0.00 
  -20    3   10     -4.17      0.00 
  -19    3   10      6.25      0.00 
  -18    3   10     -0.17      0.00 
  -17    3   10      3.82      0.00 
  -16    3   10     -1.27      0.00 
  -15    3   10     -7.17      0.00 
  -14    3   10     -0.95      0.00 
  -13    3   10      4.49      0.00 
  -12    3   10     11.00      0.00 
  -11    3   10     10.74      0.00 
  -10    3   10     25.36      0.00 
   -9    3   10      3.83      0.00 
   -8    3   10      6.07      0.00 
   -7    3   10     -7.23      0.00 
   -6    3   10     -4.09      0.00 
   -5    3   10    -16.20      0.00 
   -4    3   10      1.50      0.00 
   -2    3   10      7.75      0.00 
   -1    3   10     -1.78      0.00 
    0    3   10    -16.72      0.00 
    1    3   10    -10.08      0.00 
    3    3   10     -7.39      0.00 
    4    3   10      8.31      0.00 
    5    3   10    -21.07      0.00 
    6    3   10    -10.74      0.00 
    7    3   10     -8.93      0.00 
    8    3   10      8.33      0.00 
    9    3   10      8.54      0.00 
   10    3   10      2.70      0.00 
   11    3   10    -12.68      0.00 
   12    3   10     -3.78      0.00 
   13    3   10      2.74      0.00 
   14    3   10     -1.03      0.00 
   15    3   10     -0.50      0.00 
   16    3   10      0.86      0.00 
   17    3   10      1.42      0.00 
   18    3   10     -1.25      0.00 
   19    3   10      0.91      0.00 
   20    3   10     -2.63      0.00 
   21    3   10     -0.23      0.00 
   22    3   10     -0.54      0.00 
  -22    4   10     -2.34      0.00 
  -21    4   10      2.08      0.00 
  -20    4   10     -2.76      0.00 
  -19    4   10      1.39      0.00 
  -18    4   10      0.23      0.00 
  -17    4   10     -1.88      0.00 
  -16    4   10      0.45      0.00 
  -15    4   10      3.59      0.00 
  -14    4   10      2.53      0.00 
  -13    4   10     -0.11      0.00 
  -12    4   10     -3.38      0.00 
  -10    4   10     -2.96      0.00 
   -9    4   10    -20.72      0.00 
   -8    4   10    -10.07      0.00 
   -7    4   10     -9.70      0.00 
   -6    4   10     -2.18      0.00 
   -5    4   10      8.60      0.00 
   -4    4   10     10.22      0.00 
   -3    4   10     -4.02      0.00 
   -2    4   10     -7.49      0.00 
   -1    4   10      9.62      0.00 
    1    4   10     -5.45      0.00 
    2    4   10     26.73      0.00 
    3    4   10     13.40      0.00 
    4    4   10      4.98      0.00 
    5    4   10     -4.73      0.00 
    6    4   10     20.49      0.00 
    7    4   10      1.43      0.00 
    8    4   10      8.47      0.00 
    9    4   10     -4.61      0.00 
   10    4   10     -3.60      0.00 
   11    4   10      2.91      0.00 
   13    4   10      0.76      0.00 
   14    4   10     -1.78      0.00 
   15    4   10      2.95      0.00 
   16    4   10      1.34      0.00 
   17    4   10     -1.03      0.00 
   18    4   10     -3.18      0.00 
   19    4   10      1.43      0.00 
   20    4   10     -1.24      0.00 
   21    4   10      3.16      0.00 
   22    4   10      1.61      0.00 
  -22    5   10      0.33      0.00 
  -21    5   10      1.69      0.00 
  -20    5   10     -5.34      0.00 
  -19    5   10      0.21      0.00 
  -18    5   10      0.20      0.00 
  -17    5   10     -0.48      0.00 
  -16    5   10      1.34      0.00 
  -15    5   10      3.75      0.00 
  -14    5   10     -3.22      0.00 
  -13    5   10      1.93      0.00 
  -12    5   10     -0.84      0.00 
  -11    5   10    -13.66      0.00 
   -9    5   10     20.31      0.00 
   -8    5   10      5.00      0.00 
   -7    5   10     10.08      0.00 
   -6    5   10      7.92      0.00 
   -5    5   10     -1.79      0.00 
   -4    5   10      6.32      0.00 
   -3    5   10     10.31      0.00 
   -2    5   10    -10.33      0.00 
   -1    5   10    -13.02      0.00 
    0    5   10     12.55      0.00 
    1    5   10      7.93      0.00 
    2    5   10     -8.12      0.00 
    3    5   10    -24.78      0.00 
    4    5   10      3.80      0.00 
    5    5   10     -9.33      0.00 
    6    5   10     -1.42      0.00 
    7    5   10    -10.97      0.00 
    8    5   10     -9.77      0.00 
    9    5   10     -5.83      0.00 
   10    5   10     -0.31      0.00 
   12    5   10     -1.24      0.00 
   13    5   10      1.97      0.00 
   14    5   10     -2.71      0.00 
   15    5   10     -0.18      0.00 
   16    5   10     -1.17      0.00 
   17    5   10      4.13      0.00 
   18    5   10     -3.04      0.00 
   19    5   10      0.09      0.00 
   20    5   10     -0.12      0.00 
   21    5   10      1.47      0.00 
   22    5   10     -0.15      0.00 
  -22    6   10      0.10      0.00 
  -21    6   10      0.57      0.00 
  -20    6   10      0.62      0.00 
  -19    6   10      0.97      0.00 
  -18    6   10     -3.67      0.00 
  -17    6   10      2.63      0.00 
  -16    6   10      1.68      0.00 
  -15    6   10      4.80      0.00 
  -14    6   10      4.51      0.00 
  -13    6   10      0.42      0.00 
  -12    6   10      7.79      0.00 
  -11    6   10     -8.99      0.00 
  -10    6   10    -20.10      0.00 
   -9    6   10      2.48      0.00 
   -8    6   10     -7.11      0.00 
   -7    6   10     -6.57      0.00 
   -6    6   10     -1.14      0.00 
   -5    6   10     -3.52      0.00 
   -4    6   10    -16.82      0.00 
   -3    6   10    -10.65      0.00 
   -2    6   10      4.79      0.00 
   -1    6   10      0.09      0.00 
    0    6   10     -7.60      0.00 
    1    6   10     -4.55      0.00 
    2    6   10      8.92      0.00 
    3    6   10     -9.37      0.00 
    4    6   10     16.50      0.00 
    5    6   10     10.19      0.00 
    7    6   10     -1.81      0.00 
    8    6   10     -4.33      0.00 
    9    6   10     -0.31      0.00 
   10    6   10      8.56      0.00 
   11    6   10      6.79      0.00 
   12    6   10     -1.87      0.00 
   13    6   10      0.57      0.00 
   14    6   10      2.64      0.00 
   15    6   10      1.07      0.00 
   16    6   10     -6.94      0.00 
   17    6   10      2.15      0.00 
   18    6   10      1.25      0.00 
   19    6   10      3.15      0.00 
   20    6   10     -2.05      0.00 
   21    6   10     -2.53      0.00 
   22    6   10      1.42      0.00 
  -22    7   10     -0.99      0.00 
  -21    7   10      0.43      0.00 
  -20    7   10      0.13      0.00 
  -19    7   10      0.96      0.00 
  -18    7   10      0.68      0.00 
  -17    7   10      3.94      0.00 
  -16    7   10      2.63      0.00 
  -15    7   10     -0.60      0.00 
  -14    7   10      0.55      0.00 
  -13    7   10     -4.84      0.00
[truncated: 769,354 more chars]
